# Supplementary material for: Pleiotropic Associations with Alzheimer’s Disease and Physical Activity: Sex Differences and the Effects of Environment
Source: Int J Mol Sci. 2024 Nov 22;25(23):12571. doi: 10.3390/ijms252312571 (PMC11641332; doi:10.3390/ijms252312571)
Supplement: Supplementary file 1 [file ijms-25-12571-s001.zip]

Archive with 4 entries (3 files):
- ijms-3262833-supplementary/ijms-3262833-supplementary/
- ijms-3262833-supplementary/ijms-3262833-supplementary/AD+PA_2024-09-26_SI_Table_S1.xlsx
- ijms-3262833-supplementary/ijms-3262833-supplementary/AD+PA_2024-09-26_SI_Table_S2.xlsx
- ijms-3262833-supplementary/ijms-3262833-supplementary/Supplementary Section S1.pdf
