# Supplementary material for: Pleiotropic Associations with Alzheimer’s Disease and Physical Activity: Sex Differences and the Effects of Environment
Source: Int J Mol Sci. 2024 Nov 22;25(23):12571. doi: 10.3390/ijms252312571 (PMC11641332; doi:10.3390/ijms252312571)
Supplement: Supplementary file 1 [file ijms-25-12571-s001.zip › ijms-3262833-supplementary/ijms-3262833-supplementary/AD+PA_2024-09-26_SI_Table_S1.xlsx]

## Sheet: Table_S1
Table S1. Univariate and pair-wise pleiotropic associations of selected SNPs with AD and PA in the US cohorts, males and females separately and combined.
												AD [Alzheimer's Disease]																					PA [Physical Activity]
									PLEIO	P-Wald_MvsF		US META								ARIC				CHS				FHS					US META								ARIC				CHS				FHS
CHR	POSITION	CHR:POS	#LOCUS	GENE	rsID	REF	EA	SEX	P-fisher	AD	PA	BETA	SE	P	Direction	HetISq	HetChiSq	HetDf	HetPVal	EAF	BETA	SE	P	EAF	BETA	SE	P	EAF	BETA	SE	P	ERRCODE_AD12_FHS	BETA	SE	P	Direction	HetISq	HetChiSq	HetDf	HetPVal	EAF	BETA	SE	P	EAF	BETA	SE	P	EAF
1	1164538	1:1164538	1	SDF4,B3GALT6,C1QTNF12,UBE2J2	rs77668548	G	T	F	6.48e-07	0.368223	0.73738	-0.5086	0.0993	2.99e-07	---	0	1.577	2	0.4545	0.0588848	-0.238454	0.254347	0.348493	0.0587937	-0.410931	0.313459	0.189872	0.146955	-0.576725	0.114799	5.07e-07	.	-0.0954	0.0613	0.1195	+--	40.8	3.377	2	0.1848	0.0588848	0.0524265	0.101549	0.605666	0.0588235	-0.157583	0.136503	0.248327	0.146955
1	1164538	1:1164538	1	SDF4,B3GALT6,C1QTNF12,UBE2J2	rs77668548	G	T	M	0.00401092			-0.3586	0.1339	0.007396	++-	83	11.79	2	0.002753	0.0508475	0.0533179	0.302995	0.860318	0.0529141	0.456974	0.332473	0.169297	0.153171	-0.689419	0.166991	3.65e-05	.	-0.126	0.0676	0.06248	---	0	0.185	2	0.9118	0.0508475	-0.154295	0.111015	0.164572	0.0529547	-0.153495	0.177156	0.38625	0.153171
1	1164538	1:1164538	1	SDF4,B3GALT6,C1QTNF12,UBE2J2	rs77668548	G	T	M+F	2.37e-09			-0.4656	0.0796	4.9e-09	---	76.7	8.588	2	0.01365	0.0550622	-0.12514	0.194917	0.520861	0.0564541	-0.0726526	0.225249	0.747041	0.149678	-0.614879	0.0945384	7.82e-11	.	-0.1051	0.0452	0.02014	---	0	1.094	2	0.5786	0.0550622	-0.0429427	0.0751937	0.567936	0.0564885	-0.154789	0.108098	0.152163	0.149678
1	4217088	1:4217088	2	LINC01346,LINC01345,LINC01777,LINK01646,AJAP1	rs4589076	T	C	F	0.00017422	0.639277	0.446226	-0.4596	0.1144	5.89e-05	---	14.4	2.337	2	0.3108	0.0734758	-0.26563	0.235703	0.259757	0.0686771	-0.227417	0.275478	0.409068	0.0962048	-0.604482	0.148702	4.8e-05	.	-0.0716	0.0614	0.2436	---	0	0.404	2	0.817	0.0734758	-0.0392804	0.0912562	0.666875	0.0684584	-0.139732	0.129129	0.279205	0.0962048
1	4217088	1:4217088	2	LINC01346,LINC01345,LINC01777,LINK01646,AJAP1	rs4589076	T	C	M	0.00329696			-0.3727	0.1459	0.01065	-+-	54.2	4.369	2	0.1125	0.0698075	-0.109728	0.28177	0.696963	0.0674847	0.037422	0.33139	0.910091	0.0988109	-0.651723	0.198989	0.00105599	.	-0.1406	0.0666	0.03478	-+-	40.8	3.378	2	0.1847	0.0698075	-0.112663	0.0961344	0.241224	0.0675365	0.0569092	0.155131	0.713734	0.0988109
1	4217088	1:4217088	2	LINC01346,LINC01345,LINC01777,LINK01646,AJAP1	rs4589076	T	C	M+F	1.19e-06			-0.4281	0.0901	2.01e-06	---	67.8	6.211	2	0.0448	0.0717311	-0.202493	0.180737	0.262555	0.0682026	-0.126047	0.212271	0.552644	0.0973462	-0.621247	0.119141	1.84e-07	.	-0.0956	0.045	0.03385	---	0	0.691	2	0.7079	0.0717311	-0.0742852	0.0662786	0.262372	0.0680916	-0.0590352	0.0988913	0.550527	0.0973462
1	6336557	1:6336557	3	ACOT7,ESPN,HES2,TNFRSF25,PLEKHG5	rs3789508	C	T	F	6.32e-06	0.507842	0.477326	-0.3322	0.0757	1.13e-05	---	0	0.401	2	0.8181	0.189682	-0.333184	0.159033	0.0361661	0.207805	-0.238321	0.170964	0.163323	0.250221	-0.363666	0.0995623	0.000259551	.	-0.0849	0.0404	0.03545	---	63.4	5.457	2	0.0653	0.189682	-0.0318945	0.0600516	0.595337	0.207404	-0.00884742	0.0808678	0.912881	0.250221
1	6336557	1:6336557	3	ACOT7,ESPN,HES2,TNFRSF25,PLEKHG5	rs3789508	C	T	M	0.00021186			-0.4169	0.1031	5.27e-05	---	44	3.575	2	0.1674	0.186584	-0.439685	0.203608	0.0308139	0.203988	-0.0647062	0.218198	0.766811	0.260476	-0.556689	0.142915	9.81e-05	.	-0.0424	0.0441	0.3369	---	0	0.183	2	0.9128	0.186584	-0.0452749	0.0627551	0.47063	0.203761	-0.007458	0.0980569	0.939373	0.260476
1	6336557	1:6336557	3	ACOT7,ESPN,HES2,TNFRSF25,PLEKHG5	rs3789508	C	T	M+F	2.01e-09			-0.3642	0.061	2.35e-09	---	24.2	2.637	2	0.2676	0.188209	-0.375102	0.125367	0.00277123	0.206286	-0.174152	0.134646	0.19587	0.254712	-0.429343	0.0816148	1.44e-07	.	-0.0625	0.0297	0.03539	---	36.5	3.15	2	0.207	0.188209	-0.0381638	0.0433942	0.379148	0.205954	-0.00843026	0.0623828	0.892503	0.254712
1	16240949	1:16240949	4	SPEN,ZBTB17	rs9633365	C	T	F	0.203264	2.47876e-06	0.300413	-0.0906	0.0693	0.1912	---	0	0.494	2	0.7811	0.296769	-0.132272	0.127688	0.30025	0.292955	-0.142704	0.144531	0.323465	0.308914	-0.039539	0.100612	0.694331	.	0.0401	0.0362	0.2676	+++	0	0.071	2	0.9653	0.296769	0.0299127	0.0527775	0.57087	0.293103	0.0485546	0.0702404	0.489401	0.308914
1	16240949	1:16240949	4	SPEN,ZBTB17	rs9633365	C	T	M	1.36e-07			0.4212	0.0837	4.9e-07	+++	0	0.116	2	0.9437	0.304654	0.393314	0.140469	0.00511027	0.321702	0.405307	0.169671	0.0169046	0.303794	0.455632	0.132238	0.000569915	.	0.0949	0.0386	0.014	+++	44.7	3.616	2	0.164	0.304654	0.0622736	0.0526613	0.236995	0.321949	0.0336364	0.0821088	0.682058	0.303794
1	16240949	1:16240949	4	SPEN,ZBTB17	rs9633365	C	T	M+F	0.00362585			0.11	0.0531	0.03832	+++	0	0.223	2	0.8947	0.300519	0.0960365	0.0938876	0.306361	0.304394	0.0782805	0.108896	0.472228	0.306672	0.137146	0.0798477	0.0858703	.	0.0672	0.0264	0.01076	+++	5.1	2.107	2	0.3488	0.300519	0.0461114	0.0372664	0.215959	0.30458	0.0420392	0.0533698	0.430874	0.306672
1	53955202	1:53955202	5	SLC25A3P1,DMRTB1,GLIS1	rs1288615	T	C	F	0.777185	0.0131083	0.000497697	-0.0185	0.0828	0.8235	-+-	38.8	3.267	2	0.1952	0.139917	-0.158783	0.168755	0.346752	0.139128	0.246266	0.1721	0.152445	0.185349	-0.070711	0.114102	0.535444	.	0.0314	0.0466	0.5001	+-+	12.7	2.292	2	0.318	0.139917	0.100203	0.0690678	0.146839	0.139199	-0.0734751	0.0935906	0.432413	0.185349
1	53955202	1:53955202	5	SLC25A3P1,DMRTB1,GLIS1	rs1288615	T	C	M	9.99e-07			-0.3808	0.1203	0.001543	---	58.6	4.83	2	0.08935	0.137317	-0.131894	0.207039	0.524093	0.147239	-0.166075	0.256536	0.51739	0.182616	-0.676846	0.18069	0.000179752	.	-0.2071	0.0502	3.66e-05	---	62.8	5.369	2	0.06825	0.137317	-0.0956302	0.0708144	0.176877	0.147352	-0.265787	0.111832	0.0174697	0.182616
1	53955202	1:53955202	5	SLC25A3P1,DMRTB1,GLIS1	rs1288615	T	C	M+F	0.00608013			-0.1463	0.0678	0.03093	-+-	56	4.545	2	0.103	0.13868	-0.147722	0.130819	0.258811	0.142356	0.106391	0.142352	0.454835	0.184152	-0.258931	0.0953897	0.00663856	.	-0.0771	0.0341	0.02395	+--	60.8	5.107	2	0.07781	0.13868	0.00415192	0.0495711	0.93325	0.142443	-0.15274	0.0718283	0.0334649	0.184152
1	79432703	1:79432703	6	ADGRL4	rs12120090	C	T	F	1.27e-05	0.592864	0.174902	-0.4913	0.1275	0.0001168	---	0	1.177	2	0.5553	0.0545857	-0.253141	0.277946	0.362423	0.049924	-0.399011	0.34491	0.247332	0.0789938	-0.587412	0.15783	0.000197806	.	-0.1907	0.0711	0.007265	---	0	1.555	2	0.4595	0.0545857	-0.09394	0.105268	0.372182	0.0499493	-0.276621	0.150374	0.0658333	0.0789938
1	79432703	1:79432703	6	ADGRL4	rs12120090	C	T	M	0.0633244			-0.379	0.1669	0.02317	+--	60.2	5.022	2	0.08118	0.0540075	0.0909338	0.295987	0.758674	0.0509969	-0.167169	0.425587	0.69447	0.0812571	-0.723867	0.229718	0.00162654	.	-0.0505	0.075	0.5009	+--	41.2	3.4	2	0.1827	0.0540075	0.0851987	0.108837	0.433737	0.0506523	-0.076133	0.178779	0.670216	0.0812571
1	79432703	1:79432703	6	ADGRL4	rs12120090	C	T	M+F	1.95e-06			-0.455	0.1012	6.86e-06	---	61.3	5.17	2	0.07541	0.0543107	-0.104694	0.202044	0.604338	0.0503509	-0.313069	0.267843	0.242462	0.0799851	-0.633215	0.129886	1.09e-06	.	-0.1227	0.0513	0.01677	---	55.1	4.452	2	0.1079	0.0543107	-0.00767987	0.0752932	0.918757	0.050229	-0.193652	0.114581	0.0910128	0.0799851
2	3320010	2:3320010	7	EIPR1,TRAPPC12	rs56101927	A	G	F	2.86e-07	0.0416869	0.957206	-0.3356	0.0634	1.22e-07	---	50	4	2	0.1354	0.371548	-0.240733	0.119862	0.0446	0.358338	-0.165562	0.138804	0.232955	0.460503	-0.457027	0.0887379	2.6e-07	.	-0.0527	0.0341	0.1228	+--	64.7	5.672	2	0.05867	0.371548	0.0117045	0.0494818	0.813013	0.358266	-0.0327944	0.0688243	0.633722	0.460503
2	3320010	2:3320010	7	EIPR1,TRAPPC12	rs56101927	A	G	M	0.0943577			-0.1224	0.0833	0.142	-+-	21.5	2.547	2	0.2798	0.372237	-0.0329447	0.142601	0.817294	0.36388	0.0328028	0.17716	0.853104	0.466874	-0.270824	0.126059	0.0316827	.	-0.0554	0.037	0.1339	---	0	1.301	2	0.5218	0.372237	-0.0243123	0.0506978	0.631545	0.36416	-0.0478576	0.0816771	0.557918	0.466874
2	3320010	2:3320010	7	EIPR1,TRAPPC12	rs56101927	A	G	M+F	2.45e-07			-0.2588	0.0503	2.72e-07	---	72	7.142	2	0.02812	0.371875	-0.156859	0.0916061	0.0868371	0.360543	-0.0918082	0.109187	0.400442	0.463294	-0.395135	0.0722092	4.45e-08	.	-0.0497	0.025	0.04705	---	60.7	5.085	2	0.07869	0.371875	-0.00579953	0.0354174	0.869929	0.360611	-0.0381963	0.0526024	0.467758	0.463294
2	8728459	2:8728459	8	LINC01814,ID2,KIDINS220	rs11680715	A	C	F	2.04e-05	0.162987	0.449564	-0.2963	0.0717	3.59e-05	---	8.8	2.194	2	0.3339	0.179651	-0.259839	0.159259	0.102774	0.177395	-0.0838549	0.17189	0.625664	0.263901	-0.367458	0.0908166	5.21e-05	.	-0.085	0.0412	0.03935	---	0	0.975	2	0.6142	0.179651	-0.087308	0.0634428	0.168769	0.177485	-0.147658	0.0849041	0.0820138	0.263901
2	8728459	2:8728459	8	LINC01814,ID2,KIDINS220	rs11680715	A	C	M	1.85e-05			-0.4691	0.101	3.38e-06	---	52	4.167	2	0.1245	0.176715	-0.327942	0.198356	0.09827	0.171012	-0.133	0.237498	0.575475	0.255379	-0.642789	0.134881	1.88e-06	.	-0.0392	0.0444	0.3771	+--	0	1.485	2	0.476	0.176715	0.00761172	0.0633254	0.904325	0.171144	-0.0302455	0.104653	0.772576	0.255379
2	8728459	2:8728459	8	LINC01814,ID2,KIDINS220	rs11680715	A	C	M+F	9.46e-10			-0.3573	0.0583	9.03e-10	---	63.8	5.523	2	0.0632	0.178254	-0.286332	0.124065	0.0210031	0.174855	-0.100653	0.139222	0.469701	0.260169	-0.457968	0.0750895	1.07e-09	.	-0.0612	0.0301	0.0419	---	0	0.61	2	0.7372	0.178254	-0.0399463	0.0447465	0.372005	0.174962	-0.101771	0.0658223	0.12207	0.260169
2	238526411	2:238526411	9	RAB17,LRRFIP1	rs12464145	A	C	F	0.00375216	0.541133	0.158385	-0.3808	0.1173	0.00117	---	11.3	2.255	2	0.3239	0.0750391	-0.254545	0.236952	0.282712	0.0712114	-0.116089	0.260799	0.656229	0.0935569	-0.533869	0.157843	0.000718856	.	-0.0561	0.062	0.3663	++-	44.2	3.584	2	0.1666	0.0750391	0.000790694	0.0914358	0.9931	0.0712475	0.0526095	0.125491	0.675048	0.0935569
2	238526411	2:238526411	9	RAB17,LRRFIP1	rs12464145	A	C	M	7.53e-05			-0.4991	0.154	0.001195	---	0	0.6	2	0.7408	0.0778065	-0.410519	0.29849	0.169032	0.0728528	-0.309035	0.367795	0.400775	0.107022	-0.601159	0.20618	0.00354884	.	-0.1826	0.0648	0.00482	---	14.4	2.337	2	0.3108	0.0778065	-0.129601	0.090607	0.152614	0.0729087	-0.393015	0.152492	0.00995789	0.107022
2	238526411	2:238526411	9	RAB17,LRRFIP1	rs12464145	A	C	M+F	1.35e-06			-0.4249	0.0932	5.16e-06	---	27.3	2.751	2	0.2527	0.0763557	-0.317831	0.185302	0.0863071	0.0718645	-0.183669	0.212294	0.386949	0.0994544	-0.557818	0.125237	8.42e-06	.	-0.1087	0.0447	0.01505	---	0	0.936	2	0.6263	0.0763557	-0.0652501	0.0644981	0.311701	0.0719084	-0.130879	0.0967676	0.176213	0.0994544
2	242465295	2:242465295	10	STK25,BOK	rs11884861	A	G	F	4.39e-05	0.815467	0.277925	-0.2429	0.0678	0.00034	---	0	1.246	2	0.5363	0.233585	-0.125642	0.135967	0.355455	0.256716	-0.214947	0.153197	0.160593	0.312665	-0.305198	0.0909536	0.000792107	.	-0.0968	0.0373	0.009464	---	0	1.306	2	0.5205	0.233585	-0.0583377	0.0564385	0.301299	0.256592	-0.0893511	0.0733913	0.223428	0.312665
2	242465295	2:242465295	10	STK25,BOK	rs11884861	A	G	M	0.0314274			-0.2169	0.0884	0.01411	---	64	5.563	2	0.06196	0.236865	-0.0126368	0.158296	0.936372	0.253834	-0.0143517	0.197506	0.942073	0.3188	-0.430216	0.126449	0.000668243	.	-0.0373	0.0402	0.3535	+--	5.4	2.115	2	0.3473	0.236865	0.00731224	0.0565208	0.897063	0.253645	-0.0193927	0.0894601	0.828384	0.3188
2	242465295	2:242465295	10	STK25,BOK	rs11884861	A	G	M+F	2.71e-06			-0.2353	0.0537	1.19e-05	---	62.3	5.309	2	0.07033	0.235145	-0.0790145	0.10311	0.443489	0.255569	-0.141881	0.120995	0.240946	0.315352	-0.349891	0.0737294	2.08e-06	.	-0.0673	0.0273	0.01365	---	34.9	3.072	2	0.2153	0.235145	-0.0254339	0.0398895	0.523728	0.25542	-0.0611285	0.0566968	0.28096	0.315352
3	175301950	3:175301950	11	NAALADL2	rs6803414	T	C	F	0.000122342	0.347037	0.561099	-0.3394	0.0825	3.88e-05	---	0	1.921	2	0.3827	0.18895	-0.520989	0.169252	0.00208264	0.190066	-0.190892	0.171693	0.266214	0.206752	-0.322666	0.113102	0.00433266	.	-0.0479	0.0417	0.2515	---	0	0.226	2	0.8931	0.18895	-0.0453267	0.0612854	0.459542	0.189909	-0.0218764	0.082486	0.790845	0.206752
3	175301950	3:175301950	11	NAALADL2	rs6803414	T	C	M	0.0219153			-0.2119	0.1076	0.04886	+--	53.4	4.29	2	0.1171	0.177433	0.0682523	0.176381	0.698786	0.185583	-0.273872	0.241912	0.257586	0.215176	-0.425906	0.164069	0.00943444	.	-0.0839	0.0458	0.06668	---	0	0.388	2	0.8236	0.177433	-0.0680564	0.0640863	0.288259	0.185725	-0.0611082	0.100873	0.544652	0.215176
3	175301950	3:175301950	11	NAALADL2	rs6803414	T	C	M+F	3.01e-06			-0.3011	0.0653	4.06e-06	---	0	0.802	2	0.6697	0.18347	-0.265158	0.121588	0.0291983	0.188282	-0.219676	0.139841	0.116206	0.210441	-0.358112	0.093036	0.000118515	.	-0.0618	0.0308	0.04496	---	0	0.445	2	0.8006	0.18347	-0.0560846	0.0443062	0.20557	0.188244	-0.0366629	0.0638475	0.565815	0.210441
5	170185337	5:170185337	12	KCNIP1,GABRP,RANBP17	rs12514867	A	G	F	9.35e-05	0.185692	0.314133	-0.371	0.1105	0.0007858	-+-	72.8	7.36	2	0.02522	0.0564096	-0.0546065	0.249962	0.827072	0.049924	0.117485	0.273267	0.667249	0.116946	-0.59186	0.137971	1.79e-05	.	-0.1738	0.0668	0.00928	---	46.9	3.766	2	0.1522	0.0564096	-0.0688465	0.104198	0.508786	0.0499493	-0.0783667	0.146667	0.593123	0.116946
5	170185337	5:170185337	12	KCNIP1,GABRP,RANBP17	rs12514867	A	G	M	0.000256273			-0.6266	0.1584	7.59e-05	---	42.3	3.466	2	0.1768	0.0538329	-0.124192	0.318706	0.696776	0.0506135	-0.595023	0.515677	0.248555	0.120612	-0.81945	0.195098	2.67e-05	.	-0.0756	0.0711	0.288	++-	56.6	4.613	2	0.09959	0.0538329	0.0465557	0.109444	0.670556	0.0506523	0.0747601	0.17912	0.676405	0.120612
5	170185337	5:170185337	12	KCNIP1,GABRP,RANBP17	rs12514867	A	G	M+F	7.68e-08			-0.4625	0.0904	3.13e-07	---	79.3	9.662	2	0.007977	0.0551837	-0.0827009	0.196603	0.674011	0.0501984	-0.0806922	0.240519	0.737254	0.118552	-0.670085	0.112403	2.5e-09	.	-0.1217	0.0484	0.01201	---	72.6	7.303	2	0.02596	0.0551837	-0.0141279	0.0752497	0.851075	0.050229	-0.015022	0.113026	0.894267	0.118552
6	106974933	6:106974933	13	CRYBG1	rs9486379	T	G	F	8.07e-06	0.96488	0.0782455	0.1576	0.0692	0.02285	+++	0	0.042	2	0.9792	0.251303	0.158027	0.124544	0.204496	0.249113	0.181712	0.145106	0.210472	0.24338	0.145375	0.101696	0.152861	.	-0.1637	0.0387	2.28e-05	---	0	0.656	2	0.7203	0.251303	-0.152124	0.0557368	0.00634637	0.248986	-0.133793	0.0759749	0.0782363	0.24338
6	106974933	6:106974933	13	CRYBG1	rs9486379	T	G	M	0.0649139			0.1628	0.0957	0.08895	+-+	57.7	4.733	2	0.09381	0.24878	0.0444909	0.15604	0.775548	0.244248	-0.0925614	0.206585	0.654114	0.231597	0.405413	0.149598	0.00672792	.	-0.063	0.0421	0.1345	-+-	0	0.875	2	0.6457	0.24878	-0.0831265	0.0562772	0.139652	0.244052	0.0146165	0.0930446	0.875173	0.231597
6	106974933	6:106974933	13	CRYBG1	rs9486379	T	G	M+F	2.28e-06			0.157	0.0561	0.005134	+++	0	1.214	2	0.5451	0.250102	0.112191	0.0972852	0.24882	0.247177	0.0878063	0.118472	0.4586	0.238219	0.225432	0.0842117	0.00742912	.	-0.1193	0.0284	2.64e-05	---	0	1.194	2	0.5506	0.250102	-0.11799	0.0395599	0.00285851	0.247023	-0.0745648	0.0587487	0.204364	0.238219
6	112347003	6:112347003	14	RFPL4B	rs11153330	A	G	F	0.00025907	0.802061	0.518677	0.2542	0.0647	8.58e-05	+++	0	0.466	2	0.792	0.328035	0.317814	0.113912	0.0052708	0.328434	0.215034	0.136235	0.114473	0.322154	0.228365	0.0963523	0.0177831	.	-0.0403	0.0356	0.2577	--+	71	6.9	2	0.03175	0.328035	-0.0478232	0.0508445	0.346921	0.328347	-0.162955	0.0703372	0.020516	0.322154
6	112347003	6:112347003	14	RFPL4B	rs11153330	A	G	M	0.000463828			0.2807	0.0836	0.0007908	+++	0	0.215	2	0.8981	0.328452	0.324109	0.139336	0.0200135	0.306748	0.29292	0.179749	0.103185	0.336636	0.23744	0.128555	0.064749	.	-0.074	0.0382	0.05293	---	0	1.636	2	0.4414	0.328452	-0.0296443	0.0517227	0.56655	0.306984	-0.135888	0.0852634	0.110993	0.336636
6	112347003	6:112347003	14	RFPL4B	rs11153330	A	G	M+F	1.87e-07			0.2638	0.0512	2.55e-07	+++	0	0.609	2	0.7374	0.328234	0.31947	0.0881746	0.000291036	0.319805	0.243349	0.108619	0.025066	0.328497	0.231531	0.0770718	0.00266378	.	-0.0541	0.026	0.03756	--+	57.3	4.688	2	0.09592	0.328234	-0.0388034	0.0362511	0.284436	0.319847	-0.152114	0.0542459	0.00504485	0.328497
6	154471195	6:154471195	15	OPRM1,IPCEF1	rs13196610	A	G	F	0.824696	0.00299074	0.0830206	-0.0264	0.1314	0.841	+-+	35.5	3.102	2	0.212	0.0703491	0.0870229	0.214151	0.684476	0.059554	-0.592135	0.347748	0.088611	0.0626655	0.0528177	0.189439	0.78039	.	0.0394	0.0673	0.5586	+-+	0	1.645	2	0.4394	0.0703491	0.0248465	0.0937299	0.790943	0.0595842	-0.0668867	0.136666	0.624546	0.0626655
6	154471195	6:154471195	15	OPRM1,IPCEF1	rs13196610	A	G	M	4.58e-06			0.538	0.1374	9e-05	+++	0	0.191	2	0.909	0.0727821	0.526484	0.214106	0.0139329	0.0582822	0.427537	0.328097	0.192547	0.0750283	0.596376	0.213796	0.00527946	.	0.2086	0.0707	0.003162	++-	40.5	3.363	2	0.1861	0.0727821	0.301502	0.0936544	0.001285	0.0583269	0.226536	0.173217	0.190936	0.0750283
6	154471195	6:154471195	15	OPRM1,IPCEF1	rs13196610	A	G	M+F	0.00317186			0.2139	0.0949	0.02414	+-+	28.9	2.814	2	0.2449	0.0715066	0.29028	0.151599	0.0555191	0.0590479	-0.144196	0.233698	0.537223	0.0680804	0.279462	0.142403	0.0497065	.	0.1183	0.0485	0.01469	+++	0	1.08	2	0.5828	0.0715066	0.162939	0.0657404	0.0131927	0.059084	0.0445129	0.106653	0.676414	0.0680804
6	170374026	6:170374026	16	LINC00242,LOC102724511	rs9460193	T	C	F	3.45e-07	0.877764	0.626107	0.4798	0.1183	5e-05	?-+	72.5	3.642	1	0.05633					0.0484034	-0.050796	0.302166	0.8665	0.120256	0.575931	0.128581	7.49e-06	.	0.3003	0.0843	0.0003671	?++	0	0.149	1	0.6992					0.048428	0.346987	0.147405	0.0185744	0.120256
6	170374026	6:170374026	16	LINC00242,LOC102724511	rs9460193	T	C	M	6.64e-06			0.4497	0.1559	0.003911	?++	0	0.53	1	0.4667					0.0532975	0.235911	0.332486	0.477991	0.120328	0.509906	0.176449	0.00385461	.	0.3616	0.0934	0.0001084	?++	0	0.584	1	0.4448					0.0533384	0.475856	0.1763	0.00695211	0.120328
6	170374026	6:170374026	16	LINC00242,LOC102724511	rs9460193	T	C	M+F	8.48e-12			0.4692	0.0942	6.34e-07	?++	74	3.847	1	0.04984					0.0503509	0.0717524	0.223467	0.748144	0.120288	0.555107	0.103892	9.14e-08	.	0.3133	0.0621	4.47e-07	?++	0	0.815	1	0.3667					0.0503817	0.398321	0.112755	0.00041147	0.120288
7	4844731	7:4844731	17	RADIL	rs1976174	T	A	F	0.00349649	0.316994	0.616478	-0.1706	0.0758	0.02434	-+-	21.9	2.561	2	0.2779	0.186034	-0.220444	0.153296	0.150426	0.202484	0.0543058	0.160005	0.734309	0.255516	-0.242557	0.103916	0.0195874	.	-0.099	0.0412	0.01626	---	0	0.154	2	0.9258	0.186034	-0.0892407	0.0612214	0.144931	0.202586	-0.0873514	0.0817038	0.285015	0.255516
7	4844731	7:4844731	17	RADIL	rs1976174	T	A	M	0.000172741			-0.2997	0.1044	0.004092	---	12	2.273	2	0.3209	0.192076	-0.157374	0.183561	0.391256	0.201304	-0.154091	0.221478	0.486593	0.250849	-0.472115	0.154838	0.00229533	.	-0.1293	0.0443	0.003471	-+-	49.5	3.959	2	0.1382	0.192076	-0.127808	0.0616607	0.0381945	0.200691	0.015675	0.0973408	0.872068	0.250849
7	4844731	7:4844731	17	RADIL	rs1976174	T	A	M+F	1.73e-06			-0.2158	0.0612	0.0004243	---	45.4	3.66	2	0.1604	0.188909	-0.193768	0.117621	0.099477	0.202014	-0.0194013	0.129357	0.880779	0.253472	-0.314816	0.0861752	0.000258985	.	-0.1106	0.0301	0.0002383	---	3.9	2.081	2	0.3533	0.188909	-0.10859	0.0434631	0.0124742	0.201832	-0.0454749	0.06249	0.466788	0.253472
7	157214172	7:157214172	18	DNAJB6,LOC101927914	rs10245704	C	T	F	0.000414954	0.863123	0.2948	-0.34	0.091	0.0001864	+--	51.7	4.144	2	0.126	0.0600573	0.0187789	0.241662	0.938061	0.0628485	-0.078313	0.273902	0.774942	0.153133	-0.446598	0.105208	2.19e-05	.	-0.0763	0.0593	0.1987	+--	0	1.551	2	0.4605	0.0600573	0.0263162	0.102196	0.796787	0.0628803	-0.10866	0.133036	0.414059	0.153133
7	157214172	7:157214172	18	DNAJB6,LOC101927914	rs10245704	C	T	M	0.000317887			-0.3666	0.1246	0.003269	+--	77.6	8.93	2	0.01151	0.06058	0.268572	0.260495	0.302537	0.0632669	-0.164528	0.381276	0.666091	0.163364	-0.618077	0.152943	5.32e-05	.	-0.1674	0.0636	0.008459	---	0	1.753	2	0.4162	0.06058	-0.0643616	0.102004	0.528061	0.0633154	-0.190923	0.166082	0.250321	0.163364
7	157214172	7:157214172	18	DNAJB6,LOC101927914	rs10245704	C	T	M+F	3.22e-07			-0.3526	0.0735	1.58e-06	+--	82.8	11.62	2	0.002997	0.060306	0.127947	0.177421	0.470819	0.063015	-0.107221	0.222495	0.629873	0.157614	-0.504265	0.0865889	5.76e-09	.	-0.1101	0.0432	0.0108	---	20.1	2.503	2	0.286	0.060306	-0.0191799	0.0723223	0.790855	0.0630534	-0.141655	0.103912	0.172814	0.157614
8	11332026	8:11332026	19	FAM167A,BLK,LINC00208	rs12680762	C	T	F	2.19e-06	0.0716295	0.0108287	-0.1702	0.0704	0.01566	---	0	0.293	2	0.8637	0.276316	-0.228631	0.131492	0.0820787	0.278256	-0.162122	0.146211	0.267504	0.267873	-0.139285	0.101566	0.170258	.	-0.1648	0.037	8.29e-06	---	0	1.85	2	0.3965	0.276316	-0.160519	0.0535692	0.00273119	0.278398	-0.23812	0.0723281	0.00099398	0.267873
8	11332026	8:11332026	19	FAM167A,BLK,LINC00208	rs12680762	C	T	M	0.71366			0.0355	0.0899	0.6927	--+	46.9	3.765	2	0.1522	0.285612	-0.144885	0.154793	0.349279	0.268788	-0.0879362	0.197935	0.656848	0.274915	0.224432	0.132994	0.0914998	.	-0.0267	0.0396	0.5001	--+	0	0.599	2	0.741	0.285612	-0.0332344	0.0534173	0.533832	0.268995	-0.06821	0.0882806	0.43973	0.274915
8	11332026	8:11332026	19	FAM167A,BLK,LINC00208	rs12680762	C	T	M+F	0.00024908			-0.0936	0.0554	0.09096	---	11.9	2.27	2	0.3215	0.280738	-0.194442	0.10017	0.0522432	0.274489	-0.136562	0.117583	0.245475	0.270957	-0.00817963	0.0806151	0.919181	.	-0.0991	0.0269	0.0002328	---	29.8	2.847	2	0.2408	0.280738	-0.0967152	0.0377431	0.0103934	0.274656	-0.169799	0.0558275	0.00235413	0.270957
8	143297817	8:143297817	20	TSNARE1,LINC00051	rs73716161	G	A	F	1.23e-06	0.787491	0.0813502	-0.4897	0.1199	4.42e-05	-+-	75.1	8.029	2	0.01806	0.0613601	-0.375095	0.273492	0.170218	0.0598074	0.107468	0.260202	0.679593	0.109444	-0.739529	0.155358	1.93e-06	.	-0.212	0.0671	0.001595	---	29.9	2.854	2	0.2401	0.0613601	-0.210605	0.102959	0.0408034	0.0595842	-0.0390362	0.135809	0.773779	0.109444
8	143297817	8:143297817	20	TSNARE1,LINC00051	rs73716161	G	A	M	0.0160453			-0.4373	0.153	0.004258	-+-	88	16.631	2	0.0002447	0.0643308	-0.0191946	0.277982	0.94495	0.0648006	0.293659	0.30956	0.342807	0.111268	-1.11157	0.227389	1.02e-06	.	-0.0435	0.0696	0.5314	++-	80.7	10.337	2	0.005693	0.0643308	0.108843	0.0980568	0.267001	0.0648503	0.0899614	0.157764	0.568524	0.111268
8	143297817	8:143297817	20	TSNARE1,LINC00051	rs73716161	G	A	M+F	1.02e-07			-0.4754	0.0944	4.81e-07	-+-	90.8	21.728	2	1.91e-05	0.0627732	-0.212449	0.195583	0.277376	0.0617943	0.181835	0.199219	0.361378	0.110243	-0.861025	0.128277	1.92e-11	.	-0.1226	0.0479	0.01056	-+-	77.9	9.044	2	0.01087	0.0627732	-0.0449321	0.0703702	0.523142	0.0616794	0.0158325	0.102658	0.877432	0.110243
9	97418573	9:97418573	21	FBP1,FBP2,AOPEP	rs41281162	G	A	F	0.15398	3.47622e-05	0.522647	-0.2792	0.1984	0.1593	--?	0	0.306	1	0.5804	0.0575971	-0.387465	0.278764	0.164547	0.0610745	-0.168104	0.282406	0.551672						0.0989	0.0811	0.2228	++?	0	0.101	1	0.7505	0.0575971	0.118393	0.101694	0.244337	0.0611055	0.0647656	0.134546	0.630258
9	97418573	9:97418573	21	FBP1,FBP2,AOPEP	rs41281162	G	A	M	1.72e-06			0.8016	0.1697	2.32e-06	++?	5.1	1.054	1	0.3045	0.0613153	0.922064	0.206326	7.86e-06	0.0621166	0.549543	0.298446	0.0655705						0.1747	0.0865	0.04326	+-?	45.2	1.825	1	0.1767	0.0613153	0.247082	0.101697	0.0151163	0.0621642	-0.0137874	0.164171	0.93307
9	97418573	9:97418573	21	FBP1,FBP2,AOPEP	rs41281162	G	A	M+F	0.0104922			0.2378	0.1269	0.0609	++?	0	0.488	1	0.4846	0.059366	0.308398	0.162182	0.0572295	0.0614892	0.126434	0.203668	0.53474						0.1345	0.059	0.02272	++?	28.5	1.399	1	0.2369	0.059366	0.182529	0.0716574	0.0108578	0.0615267	0.0329821	0.10417	0.751532
9	130498120	9:130498120	22	TOR2A,SH2D3C,STXBP1,CDK9,FPGS,ENG	rs1999224	T	G	F	5.95e-06	0.504162	0.224853	-0.3627	0.0859	2.41e-05	-+-	79.1	9.555	2	0.008416	0.0944749	-0.406899	0.222959	0.0680013	0.0947795	0.194709	0.201113	0.332966	0.170565	-0.504906	0.105008	1.52e-06	.	-0.1248	0.0516	0.01562	---	10.7	2.241	2	0.3262	0.0944749	-0.0745794	0.0810183	0.357298	0.0948276	-0.0497908	0.10944	0.649139	0.170565
9	130498120	9:130498120	22	TOR2A,SH2D3C,STXBP1,CDK9,FPGS,ENG	rs1999224	T	G	M	0.000835708			-0.4622	0.1217	0.0001456	-+-	70.4	6.746	2	0.03429	0.101522	-0.636618	0.289538	0.0278963	0.0901074	0.189379	0.278951	0.497204	0.170442	-0.609443	0.152941	6.75e-05	.	-0.033	0.0553	0.5502	+--	70.2	6.702	2	0.03504	0.101522	0.111619	0.080639	0.166303	0.0901765	-0.251966	0.13728	0.0664436	0.170442
9	130498120	9:130498120	22	TOR2A,SH2D3C,STXBP1,CDK9,FPGS,ENG	rs1999224	T	G	M+F	1.18e-08			-0.398	0.0701	1.39e-08	-+-	87.6	16.107	2	0.0003179	0.0978276	-0.49785	0.17668	0.00483528	0.0929204	0.192095	0.163095	0.238873	0.170511	-0.540073	0.0865066	4.29e-10	.	-0.0778	0.0375	0.03791	+--	61.5	5.196	2	0.07443	0.0978276	0.0185745	0.0568699	0.74396	0.0929771	-0.12794	0.0856584	0.135277	0.170511
9	132162453	9:132162453	23	LINC01503,LINC00963	rs10121772	T	C	F	0.00282652	0.0253818	0.502242	-0.1599	0.0883	0.07014	-+-	72.3	7.226	2	0.02696	0.120928	-0.0892387	0.175957	0.612042	0.122656	0.201845	0.177864	0.256448	0.160856	-0.373326	0.124711	0.00275774	.	-0.1409	0.0495	0.004441	---	39.1	3.282	2	0.1938	0.120928	-0.111559	0.0748297	0.136005	0.122465	-0.042874	0.0960362	0.655283	0.160856
9	132162453	9:132162453	23	LINC01503,LINC00963	rs10121772	T	C	M	0.000112057			-0.5153	0.1322	9.71e-05	---	56	4.541	2	0.1032	0.121051	-0.24851	0.23028	0.280514	0.104294	-0.226915	0.308916	0.462613	0.160532	-0.804263	0.189408	2.17e-05	.	-0.0916	0.0543	0.09139	---	0	0.311	2	0.8562	0.121051	-0.0819886	0.0750912	0.274897	0.104375	-0.0495181	0.127332	0.697358	0.160532
9	132162453	9:132162453	23	LINC01503,LINC00963	rs10121772	T	C	M+F	4.52e-06			-0.276	0.0733	0.0001655	-+-	82.3	11.289	2	0.003537	0.120986	-0.149294	0.139714	0.285266	0.115349	0.0818706	0.153727	0.594331	0.160714	-0.509317	0.103855	9.39e-07	.	-0.1145	0.0365	0.001697	---	15.8	2.375	2	0.3049	0.120986	-0.0969611	0.0529694	0.0671736	0.115267	-0.0451141	0.0766848	0.556327	0.160714
9	132549841	9:132549841	24	TOR1B,TOR1A,C9orf78,USP20	rs78011773	G	A	F	1.75e-05	0.697237	0.377011	-0.5003	0.1302	0.0001221	---	49.4	3.95	2	0.1387	0.0543393	-0.088193	0.254381	0.72882	0.049924	-0.450316	0.348234	0.195963	0.0880406	-0.692697	0.168413	3.9e-05	.	-0.181	0.0701	0.009819	---	0	0.874	2	0.6459	0.0543393	-0.168049	0.107841	0.119162	0.0499493	-0.0835662	0.148177	0.57278	0.0880406
9	132549841	9:132549841	24	TOR1B,TOR1A,C9orf78,USP20	rs78011773	G	A	M	0.0230937			-0.416	0.1732	0.01629	-+-	4.3	2.089	2	0.3518	0.0590178	-0.378179	0.332304	0.255099	0.0521472	0.0264075	0.376513	0.944085	0.0880521	-0.616859	0.240831	0.0104259	.	-0.0914	0.0733	0.2127	-+-	0	1.887	2	0.3892	0.0590178	-0.163819	0.105458	0.120326	0.0521873	0.119274	0.177104	0.500649	0.0880521
9	132549841	9:132549841	24	TOR1B,TOR1A,C9orf78,USP20	rs78011773	G	A	M+F	5.38e-07			-0.476	0.1041	4.84e-06	---	55.5	4.494	2	0.1057	0.0565651	-0.204994	0.202153	0.310557	0.0508087	-0.25269	0.255192	0.322078	0.0880456	-0.667952	0.138125	1.33e-06	.	-0.1385	0.0504	0.00606	---	0	1.883	2	0.3901	0.0565651	-0.165428	0.0753713	0.0281755	0.0508397	-0.000237495	0.113172	0.998326	0.0880456
9	133553462	9:133553462	25	PRDM12	rs894241	G	A	F	2.19e-05	0.293263	0.00683091	-0.4691	0.0985	1.9e-06	+--	83.8	12.38	2	0.00205	0.0784467	0.0559121	0.203697	0.783711	0.0767866	-0.191326	0.253751	0.450855	0.136805	-0.73652	0.125529	4.43e-09	.	0.0143	0.0565	0.8006	++-	84.5	12.934	2	0.001554	0.0784467	0.114982	0.0882802	0.192756	0.0768256	0.244969	0.117652	0.0373296	0.136805
9	133553462	9:133553462	25	PRDM12	rs894241	G	A	M	0.000158043			-0.2981	0.1295	0.02138	+--	57.6	4.717	2	0.09458	0.0745261	0.0752717	0.254863	0.767733	0.0797546	-0.0444036	0.321557	0.89017	0.144111	-0.535634	0.170187	0.00164768	.	-0.2124	0.0619	0.000603	---	76.9	8.646	2	0.01326	0.0745261	-0.0811577	0.0932812	0.384282	0.0798158	-0.0472431	0.144823	0.744263	0.144111
9	133553462	9:133553462	25	PRDM12	rs894241	G	A	M+F	1.7e-07			-0.4089	0.0784	1.81e-07	+--	88.4	17.294	2	0.0001756	0.0765815	0.063207	0.159129	0.691216	0.0779677	-0.137122	0.199036	0.490866	0.140005	-0.668785	0.100948	3.47e-11	.	-0.0824	0.0417	0.04814	++-	89.9	19.818	2	4.97e-05	0.0765815	0.021854	0.0643418	0.734117	0.0780153	0.128473	0.0913987	0.159832	0.140005
9	133919162	9:133919162	26	LAMC3	rs7869110	T	C	F	5.02e-05	0.923804	0.309206	0.246	0.0709	0.0005259	+-+	58.4	4.807	2	0.09038	0.202111	0.213983	0.1334	0.108698	0.208059	-0.0338715	0.158451	0.830729	0.26346	0.371984	0.098679	0.000163488	.	0.1063	0.0395	0.007064	+++	0	0.097	2	0.9524	0.202111	0.100121	0.0592624	0.0911338	0.208164	0.0948811	0.0791648	0.230713	0.26346
9	133919162	9:133919162	26	LAMC3	rs7869110	T	C	M	0.0221615			0.2348	0.0932	0.01176	+++	0	1.671	2	0.4337	0.188254	0.0580342	0.167246	0.728592	0.196319	0.351566	0.200507	0.0795357	0.25906	0.297611	0.135526	0.0280945	.	0.0467	0.0433	0.2807	+-+	5.7	2.12	2	0.3464	0.188254	0.00903062	0.061265	0.882814	0.196086	-0.00796207	0.0996071	0.936289	0.25906
9	133919162	9:133919162	26	LAMC3	rs7869110	T	C	M+F	2.38e-06			0.2397	0.0564	2.13e-05	+++	45.7	3.68	2	0.1588	0.195519	0.150943	0.103998	0.146669	0.203387	0.106897	0.123971	0.388536	0.261533	0.346874	0.0797909	1.38e-05	.	0.079	0.0291	0.006663	+++	0	1.414	2	0.4931	0.195519	0.0560841	0.0426384	0.188395	0.203359	0.0547845	0.0620104	0.376981	0.261533
9	137360329	9:137360329	27	RXRA	rs3118558	T	A	F	9.76e-05	0.896118	0.907149	0.2397	0.0635	0.0001617	+++	73.1	7.448	2	0.02414	0.313526	0.0704622	0.12046	0.558587	0.304612	0.0591522	0.135732	0.662981	0.383716	0.412252	0.0896476	4.25e-06	.	0.0695	0.035	0.0472	+++	0	1.246	2	0.5363	0.313526	0.0500087	0.0517219	0.333606	0.304513	0.0355269	0.0695505	0.609486	0.383716
9	137360329	9:137360329	27	RXRA	rs3118558	T	A	M	0.00670248			0.2257	0.0864	0.00899	--+	89.8	19.528	2	5.75e-05	0.317059	-0.052803	0.148801	0.722697	0.326304	-0.222601	0.18886	0.238535	0.398358	0.638997	0.128216	6.24e-07	.	0.0635	0.0377	0.09208	-++	70.2	6.71	2	0.03491	0.317059	-0.00423833	0.0524984	0.935655	0.326554	0.0207211	0.0833189	0.803596	0.398358
9	137360329	9:137360329	27	RXRA	rs3118558	T	A	M+F	1e-06			0.2342	0.0512	4.7e-06	+-+	91.4	23.238	2	8.99e-06	0.315207	0.0219181	0.0935181	0.814695	0.313244	-0.040004	0.110094	0.716334	0.390129	0.487532	0.0734924	3.27e-11	.	0.0643	0.0256	0.01209	+++	65.5	5.802	2	0.05498	0.315207	0.023147	0.0368535	0.529951	0.313282	0.0292219	0.0533962	0.584197	0.390129
9	138628816	9:138628816	28	KCNT1	rs10121357	A	G	F	4.89e-07	0.678057	0.201305	0.2558	0.071	0.0003149	+++	49.2	3.934	2	0.1399	0.207584	0.0894551	0.135088	0.507844	0.201723	0.148739	0.150957	0.324474	0.251545	0.394401	0.100165	8.23e-05	.	0.1553	0.0395	8.42e-05	+++	0	1.886	2	0.3894	0.207584	0.102202	0.0580528	0.0783217	0.201572	0.167762	0.0791663	0.0340813	0.251545
9	138628816	9:138628816	28	KCNT1	rs10121357	A	G	M	0.0132281			0.2067	0.0946	0.02896	+++	0	1.103	2	0.576	0.200747	0.0831481	0.166617	0.617753	0.196702	0.174026	0.204817	0.395511	0.265572	0.307686	0.138964	0.0268187	.	0.0805	0.0432	0.06244	+-+	15.2	2.359	2	0.3075	0.200747	0.102289	0.0601353	0.0889469	0.196853	-0.0518868	0.097829	0.595847	0.265572
9	138628816	9:138628816	28	KCNT1	rs10121357	A	G	M+F	2.65e-08			0.2384	0.0568	2.67e-05	+++	59.8	4.98	2	0.08291	0.204331	0.0870259	0.104916	0.40683	0.199725	0.157065	0.121494	0.196088	0.257688	0.365506	0.0812029	6.76e-06	.	0.1185	0.0291	4.62e-05	+++	0	1.596	2	0.4502	0.204331	0.102156	0.0417652	0.0144469	0.199695	0.0812115	0.0615748	0.1872	0.257688
9	140390901	9:140390901	29	PNPLA7	rs79412465	C	T	F	3.74e-06	0.777065	0.703374	-0.4182	0.0918	5.22e-06	---	22.7	2.587	2	0.2743	0.0947355	-0.133219	0.199726	0.504766	0.0790674	-0.476153	0.283138	0.0926269	0.161739	-0.497442	0.111039	7.47e-06	.	-0.1072	0.0532	0.044	---	0	0.775	2	0.6788	0.0947355	-0.0832633	0.0812693	0.305582	0.0791075	-0.0484332	0.120004	0.68651	0.161739
9	140390901	9:140390901	29	PNPLA7	rs79412465	C	T	M	0.0026295			-0.3756	0.1192	0.001619	---	34	3.031	2	0.2197	0.0850086	-0.0698291	0.248503	0.778711	0.0793712	-0.154379	0.331943	0.641876	0.17752	-0.529747	0.1488	0.000370687	.	-0.0774	0.0574	0.1774	++-	70.7	6.836	2	0.03277	0.0850086	0.0551558	0.0866767	0.524555	0.0794321	0.0213521	0.145255	0.883134	0.17752
9	140390901	9:140390901	29	PNPLA7	rs79412465	C	T	M+F	2.23e-08			-0.403	0.0727	2.94e-08	---	60	5.006	2	0.08183	0.0901079	-0.109154	0.155673	0.483196	0.0791883	-0.350864	0.215796	0.103969	0.168651	-0.507581	0.0888713	1.12e-08	.	-0.0818	0.0388	0.03505	---	50.7	4.059	2	0.1314	0.0901079	-0.0186619	0.0590831	0.75211	0.0792366	-0.0195098	0.0924094	0.832791	0.168651
10	135179113	10:135179113	30	ECHS1	rs3789323	A	G	F	6.5e-05	0.718772	0.0546778	0.2959	0.0666	8.86e-06	+++	84.6	12.989	2	0.001511	0.331162	0.0466885	0.11993	0.697056	0.346934	0.137272	0.13114	0.29521	0.296337	0.567379	0.101116	2.01e-08	.	0.0209	0.0355	0.5549	-++	61	5.126	2	0.07707	0.331162	-0.0441244	0.0514538	0.391139	0.34711	0.0130111	0.0673256	0.846759	0.296337
10	135179113	10:135179113	30	ECHS1	rs3789323	A	G	M	3.95e-06			0.3359	0.0889	0.0001576	+++	82.8	11.634	2	0.002977	0.328883	0.0139065	0.142199	0.922094	0.341258	0.300937	0.176412	0.0880307	0.303228	0.715202	0.149152	1.63e-06	.	0.1211	0.0382	0.001544	+++	0	1.492	2	0.4743	0.328883	0.0824903	0.0514322	0.108744	0.34152	0.139367	0.0834273	0.0948171	0.303228
10	135179113	10:135179113	30	ECHS1	rs3789323	A	G	M+F	1.82e-09			0.3103	0.0533	5.7e-09	+++	91.5	23.641	2	7.35e-06	0.330078	0.032899	0.0916152	0.719521	0.344675	0.194401	0.10517	0.0645391	0.299355	0.614898	0.083654	1.97e-13	.	0.0643	0.0259	0.01313	+++	58.5	4.819	2	0.08988	0.330078	0.0191816	0.0363266	0.597477	0.344885	0.0633661	0.0523284	0.225922	0.299355
12	32640591	12:32640591	31	FGD4	rs112595860	C	G	F	0.000650169	0.751963	0.996001	0.252	0.072	0.0004645	+++	0	1.004	2	0.6054	0.217227	0.331329	0.124992	0.00803017	0.21262	0.288727	0.14888	0.0524614	0.195278	0.1717	0.109268	0.1161	.	-0.0616	0.0408	0.1307	---	0	0.029	2	0.9854	0.217227	-0.0553475	0.0583098	0.34252	0.212221	-0.0631309	0.0798964	0.429435	0.195278
12	32640591	12:32640591	31	FGD4	rs112595860	C	G	M	0.00343117			0.2898	0.0955	0.002402	+++	0	1.757	2	0.4153	0.216973	0.183634	0.157799	0.244536	0.21089	0.502602	0.190713	0.0084043	0.192525	0.252123	0.154256	0.102166	.	-0.0613	0.0438	0.1613	+--	31.6	2.923	2	0.2319	0.216973	0.000519604	0.0586908	0.992936	0.211051	-0.184804	0.0967497	0.0561167	0.192525
12	32640591	12:32640591	31	FGD4	rs112595860	C	G	M+F	2.46e-06			0.2652	0.0575	3.96e-06	+++	0	1.321	2	0.5167	0.217106	0.273928	0.0978743	0.00512974	0.211932	0.367484	0.117335	0.0017367	0.194072	0.198836	0.0892562	0.0259009	.	-0.0621	0.0298	0.03716	---	0	1.526	2	0.4663	0.217106	-0.0276877	0.0413253	0.502863	0.211756	-0.111861	0.0616135	0.0694437	0.194072
12	118129940	12:118129940	32	KSR2	rs73213813	T	C	F	4.08e-06	0.00140668	0.497202	0.3402	0.0862	7.86e-05	+++	0	1.78	2	0.4108	0.141517	0.200509	0.148534	0.177042	0.141156	0.320429	0.171974	0.0624283	0.109444	0.466156	0.134131	0.000510117	.	-0.145	0.0492	0.003208	--+	61.3	5.165	2	0.07557	0.141517	-0.185563	0.068676	0.00689225	0.141227	-0.236817	0.0951189	0.0127852	0.109444
12	118129940	12:118129940	32	KSR2	rs73213813	T	C	M	0.0800226			-0.1473	0.126	0.2424	---	0	0.097	2	0.9524	0.145032	-0.188323	0.206378	0.361498	0.137653	-0.086737	0.251557	0.730244	0.119479	-0.146957	0.205288	0.474078	.	-0.0964	0.052	0.06388	---	0	0.561	2	0.7554	0.145032	-0.130548	0.0691605	0.0590775	0.137759	-0.0509857	0.112981	0.651789	0.119479
12	118129940	12:118129940	32	KSR2	rs73213813	T	C	M+F	9.64e-05			0.1729	0.0705	0.01415	+++	0	1.662	2	0.4355	0.143189	0.0561095	0.120423	0.64126	0.139762	0.180237	0.140972	0.201063	0.113839	0.266484	0.110364	0.0157529	.	-0.1236	0.0357	0.0005324	--+	42.7	3.488	2	0.1748	0.143189	-0.158183	0.0486733	0.00115449	0.139847	-0.160989	0.0725471	0.02648	0.113839
12	130609785	12:130609785	33	LINC02419,FZD10	rs10773735	G	A	F	0.00039849	0.697542	0.411573	0.2304	0.0621	0.0002073	+++	0	0.334	2	0.8464	0.437712	0.233399	0.113579	0.039884	0.440193	0.170064	0.126413	0.178527	0.406443	0.260097	0.0915892	0.00451386	.	0.0458	0.0335	0.1709	+++	0	1.075	2	0.5841	0.437712	0.0816502	0.0486708	0.0934249	0.440416	0.00402131	0.0639176	0.949835	0.406443
12	130609785	12:130609785	33	LINC02419,FZD10	rs10773735	G	A	M	0.00319641			0.1903	0.0824	0.02098	+++	0	0.703	2	0.7038	0.449167	0.249812	0.135584	0.0654038	0.442868	0.069689	0.171115	0.683814	0.411382	0.205293	0.130609	0.115994	.	0.0863	0.0362	0.01705	+++	0	0.815	2	0.6653	0.449167	0.11415	0.0486983	0.0190771	0.443208	0.0689643	0.0788744	0.381925	0.411382
12	130609785	12:130609785	33	LINC02419,FZD10	rs10773735	G	A	M+F	2.02e-06			0.2158	0.0496	1.35e-05	+++	0	0.839	2	0.6574	0.443162	0.239893	0.0870403	0.00584924	0.441257	0.134494	0.101657	0.18583	0.408606	0.242044	0.0749654	0.00124338	.	0.0643	0.0245	0.008816	+++	0	1.945	2	0.3781	0.443162	0.0979332	0.0344207	0.00443856	0.441527	0.0299319	0.0496432	0.546548	0.408606
12	132047807	12:132047807	34	LINC02414	rs7398686	G	A	F	0.00141474	0.542214	0.155974	-0.4326	0.1262	0.0006064	---	0	0.422	2	0.8097	0.0526453	-0.526988	0.311731	0.0909281	0.0519513	-0.252396	0.320546	0.431051	0.0878199	-0.450919	0.152871	0.00318105	.	-0.0823	0.0696	0.2369	+--	28.3	2.788	2	0.2481	0.0526453	0.0464024	0.106359	0.662633	0.0519777	-0.122771	0.148293	0.407731	0.0878199
12	132047807	12:132047807	34	LINC02414	rs7398686	G	A	M	0.00103607			-0.3095	0.1577	0.04965	+--	76.6	8.529	2	0.01406	0.0562895	0.311252	0.268038	0.245552	0.056365	-0.422086	0.424453	0.320017	0.0911665	-0.695659	0.219494	0.00152762	.	-0.2255	0.0731	0.002047	---	0	0.374	2	0.8296	0.0562895	-0.248588	0.107952	0.0212916	0.0564083	-0.131811	0.169868	0.437771	0.0911665
12	132047807	12:132047807	34	LINC02414	rs7398686	G	A	M+F	2.78e-06			-0.4037	0.0981	3.89e-05	---	39.1	3.282	2	0.1938	0.054379	-0.115421	0.201734	0.567225	0.0537077	-0.314376	0.255195	0.217985	0.0892857	-0.535921	0.125067	1.83e-05	.	-0.1438	0.0504	0.004301	---	0	0.863	2	0.6494	0.054379	-0.101067	0.0761238	0.184288	0.0537405	-0.128083	0.111662	0.251359	0.0892857
13	114992183	13:114992183	35	CDC16,UPF3A,CHAMP1	rs1887839	A	G	F	6e-06	0.397324	0.132006	-0.3099	0.0806	0.0001216	+--	86.5	14.764	2	0.0006224	0.13197	0.125114	0.155725	0.421726	0.12519	-0.106675	0.202248	0.597884	0.200794	-0.569754	0.106524	8.86e-08	.	-0.1377	0.0466	0.003126	+--	83.4	12.045	2	0.002424	0.13197	0.0429493	0.0699965	0.539485	0.125	-0.304884	0.100587	0.00243705	0.200794
13	114992183	13:114992183	35	CDC16,UPF3A,CHAMP1	rs1887839	A	G	M	0.114934			-0.199	0.1033	0.05411	++-	88.3	17.164	2	0.0001875	0.14499	0.285869	0.178603	0.109468	0.138804	0.0803297	0.247137	0.74515	0.216874	-0.62964	0.147566	1.98e-05	.	-0.0365	0.0484	0.4506	++-	38.2	3.238	2	0.1981	0.14499	0.00135728	0.0694962	0.984418	0.13891	0.0799958	0.114896	0.486275	0.216874
13	114992183	13:114992183	35	CDC16,UPF3A,CHAMP1	rs1887839	A	G	M+F	4.42e-06			-0.2686	0.0635	2.34e-05	+--	93.7	31.674	2	1.33e-07	0.138164	0.193303	0.117229	0.0991621	0.130607	-0.0341618	0.156357	0.827051	0.207837	-0.590328	0.086292	7.86e-12	.	-0.0841	0.0334	0.01175	+--	77.3	8.826	2	0.01212	0.138164	0.0218739	0.0493532	0.657612	0.130534	-0.139144	0.0750085	0.0635896	0.207837
14	45801705	14:45801705	36	MIS18BP1	rs12435343	A	G	F	3.7e-05	0.730995	0.372779	-0.4731	0.1163	4.72e-05	---	78.6	9.343	2	0.009359	0.0594059	-0.0251078	0.237664	0.915865	0.0636087	-0.108114	0.269375	0.688161	0.113416	-0.778136	0.153408	3.93e-07	.	-0.124	0.0651	0.05678	---	16.2	2.387	2	0.3032	0.0594059	-0.0389415	0.101712	0.701824	0.063641	-0.073897	0.130644	0.571641	0.113416
14	45801705	14:45801705	36	MIS18BP1	rs12435343	A	G	M	0.000243082			-0.4073	0.152	0.007356	-+-	77.3	8.829	2	0.0121	0.0613506	-0.0610752	0.292979	0.834868	0.0559816	0.235916	0.342723	0.491229	0.125142	-0.818429	0.207911	8.27e-05	.	-0.2092	0.07	0.002803	-+-	58.8	4.859	2	0.08807	0.0613506	-0.190953	0.102373	0.0621426	0.0560246	0.0863388	0.171494	0.614647	0.125142
14	45801705	14:45801705	36	MIS18BP1	rs12435343	A	G	M+F	2.88e-08			-0.4497	0.0923	1.09e-06	-+-	88.5	17.397	2	0.0001668	0.0603307	-0.0392725	0.18455	0.831482	0.0605737	0.0129629	0.211159	0.951049	0.118552	-0.790907	0.123361	1.44e-10	.	-0.1537	0.0476	0.00123	---	56.7	4.618	2	0.09936	0.0603307	-0.115119	0.0723616	0.111636	0.0606107	-0.0164336	0.103592	0.873954	0.118552
14	94831028	14:94831028	37	SERPINA1,SERPINA6,SERPINA2	rs34362280	G	C	F	3.38e-07	0.0300201	0.509412	0.3106	0.0639	1.17e-06	+++	0	1.001	2	0.6063	0.417535	0.385538	0.112406	0.00060383	0.417892	0.333316	0.126514	0.00842322	0.381289	0.23936	0.0984129	0.0150075	.	0.0826	0.0341	0.01529	+++	48.9	3.915	2	0.1412	0.417535	0.01612	0.04836	0.738884	0.418103	0.165384	0.0645042	0.0103495	0.381289
14	94831028	14:94831028	37	SERPINA1,SERPINA6,SERPINA2	rs34362280	G	C	M	0.229735			0.0809	0.0844	0.3378	+++	0	0.521	2	0.7706	0.432328	0.0106557	0.135862	0.937486	0.409893	0.164063	0.17128	0.338131	0.36863	0.0994719	0.13844	0.472437	.	0.0495	0.0368	0.1786	+-+	5.5	2.117	2	0.3469	0.432328	0.0335916	0.0486799	0.490162	0.409823	-0.00673573	0.0797748	0.932711	0.36863
14	94831028	14:94831028	37	SERPINA1,SERPINA6,SERPINA2	rs34362280	G	C	M+F	1.22e-06			0.2264	0.0508	8.41e-06	+++	0	0.397	2	0.82	0.42457	0.231813	0.086295	0.00722507	0.414709	0.273518	0.101658	0.0071332	0.375744	0.192608	0.0800813	0.0161656	.	0.0659	0.025	0.008268	+++	38.2	3.236	2	0.1983	0.42457	0.0247925	0.0343063	0.469876	0.414809	0.0976295	0.0501301	0.0514722	0.375744
15	25430081	15:25430081	38	SNHG14,SNORD115	rs2714742	T	C	F	0.000257755	0.84013	0.39804	-0.3714	0.093	6.53e-05	-+-	42.6	3.484	2	0.1752	0.0857217	-0.328289	0.230467	0.154317	0.0793208	0.014522	0.235596	0.95085	0.152251	-0.470012	0.112695	3.04e-05	.	-0.0522	0.0543	0.3368	+--	0	1.195	2	0.5502	0.0857217	0.00746072	0.0843362	0.929508	0.0793611	-0.0386507	0.118822	0.744968	0.152251
15	25430081	15:25430081	38	SNHG14,SNORD115	rs2714742	T	C	M	0.000501888			-0.4027	0.1242	0.001182	---	0	1.764	2	0.4139	0.0842906	-0.406473	0.285695	0.154809	0.0870399	-0.0275605	0.313717	0.929995	0.164213	-0.491413	0.153494	0.00136714	.	-0.1191	0.0576	0.03862	---	0	0.134	2	0.9352	0.0842906	-0.140282	0.0864279	0.104567	0.0871067	-0.0832798	0.140298	0.552785	0.164213
15	25430081	15:25430081	38	SNHG14,SNORD115	rs2714742	T	C	M+F	2.28e-07			-0.3834	0.0744	2.58e-07	---	61.7	5.224	2	0.07337	0.085041	-0.360511	0.179193	0.0442343	0.0823924	-0.00102097	0.188404	0.995676	0.15749	-0.478191	0.0908337	1.41e-07	.	-0.0787	0.0394	0.04578	---	0	0.274	2	0.8718	0.085041	-0.0648341	0.0604831	0.283748	0.0824427	-0.0571752	0.0907183	0.528531	0.15749
15	39595347	15:39595347	39	LINC02915	rs62002283	A	G	F	1.38e-06	0.00779387	0.167392	-0.4172	0.1059	8.15e-05	---	0	0.477	2	0.7878	0.13197	-0.401205	0.188964	0.0337386	0.12443	-0.557738	0.233268	0.0168037	0.120697	-0.367258	0.152815	0.0162482	.	-0.1657	0.0503	0.0009793	---	0	1.737	2	0.4195	0.13197	-0.110027	0.0713225	0.122912	0.124493	-0.270635	0.0988191	0.00616848	0.120697
15	39595347	15:39595347	39	LINC02915	rs62002283	A	G	M	0.560447			0.0167	0.124	0.8931	-+-	0	0.311	2	0.8559	0.126651	-0.0366956	0.207749	0.859796	0.133436	0.134998	0.248324	0.586691	0.118913	-0.0099535	0.197523	0.95981	.	-0.0629	0.0549	0.2518	-++	19	2.47	2	0.2908	0.126651	-0.138883	0.0738657	0.0600797	0.133538	0.00323662	0.118482	0.978206	0.118913
15	39595347	15:39595347	39	LINC02915	rs62002283	A	G	M+F	3.9e-05			-0.2502	0.0803	0.001825	---	0	0.021	2	0.9895	0.12944	-0.248032	0.139457	0.0753112	0.128013	-0.270891	0.167563	0.105954	0.119916	-0.241089	0.121127	0.04655	.	-0.117	0.037	0.00155	---	0	0.903	2	0.6367	0.12944	-0.123895	0.051336	0.0158041	0.128092	-0.159282	0.075429	0.034714	0.119916
15	42152490	15:42152490	40	SPTBN5+PLA2G4B,JMJD7,MAPKBP1	rs8031483	C	T	F	0.000810393	0.625161	0.866007	-0.4041	0.1357	0.0029	?+-	75.5	4.079	1	0.04341					0.0491637	0.0948642	0.281863	0.736447	0.0917917	-0.55466	0.154818	0.000340104	.	-0.2096	0.0946	0.0267	?--	0	0.001	1	0.9763					0.0491886	-0.206106	0.150955	0.172145	0.0917917
15	42152490	15:42152490	40	SPTBN5+PLA2G4B,JMJD7,MAPKBP1	rs8031483	C	T	M	0.00280172			-0.5238	0.204	0.01025	?--	29.5	1.418	1	0.2337					0.0517638	-0.119668	0.395991	0.762499	0.0840883	-0.669947	0.238093	0.004896	.	-0.2338	0.1078	0.03009	?--	0	0.887	1	0.3464					0.0514198	-0.367932	0.178656	0.0394516	0.0840883
15	42152490	15:42152490	40	SPTBN5+PLA2G4B,JMJD7,MAPKBP1	rs8031483	C	T	M+F	2.1e-06			-0.4439	0.1128	8.26e-05	?+-	81.4	5.384	1	0.02032					0.0501984	0.0194379	0.229304	0.932445	0.0884177	-0.591591	0.129486	4.91e-06	.	-0.2243	0.0707	0.001503	?--	0	0.312	1	0.5766					0.0500763	-0.275283	0.115422	0.0170787	0.0884177
16	854689	16:854689	41	GNG13,PRR25,CHTF18,MSLN,RPUSD1	rs1078903	G	C	F	0.00062604	0.310829	0.404881	-0.2035	0.072	0.004715	+--	77	8.706	2	0.01287	0.280965	0.000333967	0.123922	0.99785	0.24962	-0.0421379	0.151915	0.781491	0.174757	-0.443861	0.108894	4.58e-05	.	-0.0973	0.0389	0.01235	---	3.1	2.064	2	0.3563	0.280965	-0.108926	0.0533605	0.0412184	0.249493	-0.0135442	0.075972	0.858504	0.174757
16	854689	16:854689	41	GNG13,PRR25,CHTF18,MSLN,RPUSD1	rs1078903	G	C	M	0.00202133			-0.3274	0.0988	0.0009188	---	84	12.537	2	0.001896	0.282228	-0.0355839	0.154898	0.818306	0.26342	-0.148713	0.195689	0.447285	0.19026	-0.812046	0.169727	1.71e-06	.	-0.0498	0.0417	0.2328	+--	63.2	5.43	2	0.06622	0.282228	0.0189471	0.0552052	0.731439	0.263239	-0.0620929	0.0865835	0.473285	0.19026
16	854689	16:854689	41	GNG13,PRR25,CHTF18,MSLN,RPUSD1	rs1078903	G	C	M+F	3.34e-06			-0.2489	0.0582	1.89e-05	---	89.5	19.11	2	7.08e-05	0.281566	-0.0140576	0.0967495	0.884475	0.255111	-0.0827348	0.119847	0.489983	0.181548	-0.557135	0.0917095	1.24e-09	.	-0.0724	0.0284	0.01075	---	51.1	4.086	2	0.1296	0.281566	-0.0473385	0.0382948	0.216399	0.254962	-0.0346861	0.0571125	0.543632	0.181548
16	1073028	16:1073028	42	SOX8,CEROX1,LMF1,SSTR5	rs2432301	C	T	F	0.00115436	0.282652	0.528248	-0.1916	0.072	0.007758	-+-	81.7	10.944	2	0.004202	0.189309	-0.00733448	0.143796	0.959321	0.196401	0.141516	0.157153	0.367856	0.228155	-0.406342	0.0979228	3.33e-05	.	-0.1012	0.0415	0.01477	-+-	69	6.46	2	0.03957	0.189309	-0.174477	0.0627586	0.0054337	0.196247	0.0767463	0.0817809	0.348019	0.228155
16	1073028	16:1073028	42	SOX8,CEROX1,LMF1,SSTR5	rs2432301	C	T	M	0.00183051			-0.3246	0.1007	0.001273	---	0	0.887	2	0.6418	0.186477	-0.184694	0.184751	0.317459	0.205521	-0.330459	0.234015	0.157913	0.245187	-0.402964	0.140082	0.0040195	.	-0.0631	0.0439	0.1504	---	0	0.682	2	0.7109	0.186477	-0.0603528	0.0622926	0.332615	0.205679	-0.00331105	0.0979879	0.973044	0.245187
16	1073028	16:1073028	42	SOX8,CEROX1,LMF1,SSTR5	rs2432301	C	T	M+F	3.8e-06			-0.2399	0.0585	4.07e-05	---	78.5	9.307	2	0.009527	0.187961	-0.0763053	0.11329	0.500604	0.200031	-0.0183634	0.129851	0.887539	0.235615	-0.406472	0.0802221	4.04e-07	.	-0.0831	0.0301	0.005747	-+-	62.2	5.296	2	0.0708	0.187961	-0.117256	0.044123	0.0078725	0.2	0.0436667	0.062814	0.486946	0.235615
17	77136678	17:77136678	43	RBFOX3	rs1795952	G	C	F	0.00459695	0.359222	0.284937	0.3325	0.1201	0.005622	+?+	0	0.918	1	0.338	0.0608707	0.158787	0.217426	0.465204					0.112974	0.40868	0.144019	0.00454434	.	0.1253	0.0753	0.09591	+?+	57.6	2.361	1	0.1244	0.0608707	0.0232674	0.100386	0.816708					0.112974
17	77136678	17:77136678	43	RBFOX3	rs1795952	G	C	M	3.1e-05			0.5171	0.1616	0.001378	+?+	62	2.631	1	0.1048	0.0647616	0.187711	0.259501	0.469463					0.11778	0.725756	0.206576	0.00044264	.	0.2397	0.076	0.001602	+?+	89.6	9.588	1	0.001958	0.0647616	0.0438803	0.098858	0.657135					0.11778
17	77136678	17:77136678	43	RBFOX3	rs1795952	G	C	M+F	7.31e-07			0.4012	0.0962	3.06e-05	+?+	64.7	2.834	1	0.09227	0.0627221	0.172201	0.166623	0.30138					0.115079	0.515834	0.117891	1.21e-05	.	0.171	0.0533	0.001325	+?+	88.9	8.969	1	0.002746	0.0627221	0.0332948	0.0703867	0.636194					0.115079
17	80256428	17:80256428	44	CD7,SECTM1,TEX19,UTS2R	rs9898788	T	C	F	1.23e-05	0.947665	0.0288582	-0.5655	0.1175	1.48e-06	-?-	10.1	1.112	1	0.2916	0.0483577	-0.285412	0.290354	0.325618					0.110768	-0.620272	0.128439	1.37e-06	.	-0.0447	0.076	0.5565	+?-	0.3	1.003	1	0.3166	0.0483577	0.0368719	0.111409	0.740676					0.110768
17	80256428	17:80256428	44	CD7,SECTM1,TEX19,UTS2R	rs9898788	T	C	M	1.92e-06			-0.5787	0.1632	0.0003917	+?-	86	7.143	1	0.007525	0.0498277	0.122438	0.308969	0.691898					0.113533	-0.85012	0.19223	9.76e-06	.	-0.2827	0.078	0.0002888	-?-	0	0.215	1	0.6425	0.0498277	-0.244134	0.113879	0.0320491					0.113533
17	80256428	17:80256428	44	CD7,SECTM1,TEX19,UTS2R	rs9898788	T	C	M+F	1.37e-10			-0.5764	0.0951	1.33e-09	-?-	83.8	6.17	1	0.01299	0.0490571	-0.108293	0.211077	0.607917					0.111979	-0.695531	0.106463	6.44e-11	.	-0.1574	0.0544	0.003824	-?-	0	0.876	1	0.3492	0.0490571	-0.102427	0.0800237	0.200561					0.111979
17	80355363	17:80355363	45	OGFOD3	rs72634337	A	G	F	0.00155176	0.923477	0.622561	-0.1744	0.0726	0.01626	+--	49.2	3.933	2	0.1399	0.193952	0.0335205	0.140985	0.812068	0.204764	-0.114299	0.161045	0.477867	0.253972	-0.301064	0.0995394	0.00248981	.	-0.1054	0.0408	0.009793	---	37.3	3.192	2	0.2027	0.193952	-0.0247454	0.0609584	0.684787	0.204615	-0.178995	0.0798352	0.0249575	0.253972
17	80355363	17:80355363	45	OGFOD3	rs72634337	A	G	M	0.00108549			-0.1859	0.0952	0.05094	-+-	71.9	7.113	2	0.02855	0.188397	-0.0179025	0.175753	0.918867	0.18635	0.14704	0.201736	0.466079	0.254247	-0.441124	0.136911	0.00127308	.	-0.1349	0.0439	0.002101	---	56.8	4.629	2	0.09882	0.188397	-0.0395647	0.0623707	0.525854	0.186493	-0.225739	0.0990776	0.0227024	0.254247
17	80355363	17:80355363	45	OGFOD3	rs72634337	A	G	M+F	2.67e-06			-0.1798	0.0577	0.00183	+--	78.3	9.232	2	0.009894	0.191309	0.0134965	0.109933	0.902289	0.197437	-0.0167742	0.125981	0.894076	0.254092	-0.34975	0.0804251	1.37e-05	.	-0.1171	0.0298	8.76e-05	---	72.2	7.182	2	0.02757	0.191309	-0.0319397	0.0436039	0.463865	0.197405	-0.197534	0.0621737	0.00148738	0.254092
18	70986258	18:70986258	46	LINC02864,LINC02582	rs6566715	G	A	F	8.87e-05	0.673311	0.445359	-0.6421	0.1739	0.0002215	?--	0	0.427	1	0.5135					0.0537253	-0.890958	0.418648	0.0333224	0.0736981	-0.590284	0.191141	0.00201365	.	-0.2054	0.0953	0.03108	?--	0	0.061	1	0.8053					0.0537525	-0.179018	0.143305	0.211588	0.0736981
18	70986258	18:70986258	46	LINC02864,LINC02582	rs6566715	G	A	M	0.00764647			-0.7723	0.2552	0.002475	?--	0	0.23	1	0.6313					0.0559816	-1.02731	0.589508	0.0813925	0.0662514	-0.713481	0.283085	0.0117227	.	-0.0945	0.1097	0.3888	?--	0	0.096	1	0.7568					0.0560246	-0.0547815	0.168847	0.745601	0.0662514
18	70986258	18:70986258	46	LINC02864,LINC02582	rs6566715	G	A	M+F	1.22e-06			-0.6808	0.1435	2.08e-06	?--	0	0.693	1	0.4051					0.0546231	-0.93864	0.341277	0.00595271	0.0704365	-0.625467	0.15812	7.63e-05	.	-0.1521	0.0716	0.03357	?--	0	0.086	1	0.7688					0.0546565	-0.127958	0.108996	0.240405	0.0704365
18	76408119	18:76408119	47	SALL3,ATP9B	rs79810527	G	A	F	6.41e-05	0.505835	0.600185	-0.2536	0.0692	0.0002477	+--	77	8.702	2	0.0129	0.246483	0.0426038	0.128384	0.740005	0.235682	-0.225049	0.159537	0.158351	0.32083	-0.428924	0.0958363	7.62e-06	.	-0.0887	0.038	0.01954	---	0	1.254	2	0.5341	0.246483	-0.0583534	0.0562881	0.29988	0.235801	-0.0663136	0.0764635	0.385801	0.32083
18	76408119	18:76408119	47	SALL3,ATP9B	rs79810527	G	A	M	0.0471314			-0.1769	0.0922	0.05491	-+-	70.9	6.863	2	0.03234	0.232558	-0.307351	0.175837	0.0804755	0.232745	0.254022	0.188576	0.177964	0.31427	-0.314915	0.132163	0.017183	.	-0.0594	0.041	0.1476	-+-	0	0.765	2	0.6823	0.232558	-0.0870399	0.0578725	0.132583	0.23254	0.00709695	0.0908009	0.937701	0.31427
18	76408119	18:76408119	47	SALL3,ATP9B	rs79810527	G	A	M+F	4.44e-06			-0.2314	0.0552	2.8e-05	---	77	8.709	2	0.01285	0.239858	-0.0864618	0.103332	0.402742	0.234513	-0.0391992	0.12163	0.747238	0.317956	-0.391106	0.0775227	4.53e-07	.	-0.0718	0.0278	0.009832	---	0	0.691	2	0.708	0.239858	-0.0723057	0.0403644	0.0732415	0.234504	-0.0348387	0.0584087	0.550865	0.317956
19	942660	19:942660	48	ARID3A	rs7258301	A	G	F	7.5e-07	0.1545	0.616366	-0.4106	0.0825	6.57e-07	---	75.8	8.251	2	0.01615	0.130378	-0.0926534	0.172845	0.591924	0.12595	-0.144442	0.205751	0.482665	0.189982	-0.599347	0.105608	1.39e-08	.	-0.0871	0.0469	0.06346	-+-	20	2.499	2	0.2866	0.130378	-0.100911	0.0714215	0.157687	0.126014	0.040817	0.0977275	0.676194	0.189982
19	942660	19:942660	48	ARID3A	rs7258301	A	G	M	0.00463991			-0.2198	0.1056	0.0374	++-	76.6	8.557	2	0.01386	0.127944	0.0323385	0.202573	0.873166	0.153758	0.160923	0.224459	0.473413	0.193092	-0.521296	0.14834	0.000441076	.	-0.1213	0.0496	0.01457	---	24.4	2.646	2	0.2663	0.127944	-0.0644836	0.0728868	0.376314	0.153876	-0.0669824	0.107971	0.535011	0.193092
19	942660	19:942660	48	ARID3A	rs7258301	A	G	M+F	1.3e-08			-0.3402	0.065	1.68e-07	---	88.4	17.223	2	0.000182	0.12922	-0.0415686	0.131483	0.751887	0.137016	-0.0120423	0.15156	0.93667	0.191344	-0.573898	0.086046	2.56e-11	.	-0.0994	0.034	0.003462	---	44.5	3.604	2	0.165	0.12922	-0.0831247	0.0509785	0.102979	0.137099	-0.00836837	0.0724899	0.908095	0.191344
19	10490888	19:10490888	49	TYK2,ICAM3,RAVER1,CDC37,PDE4A	rs12720218	G	A	F	1.02e-06	0.829052	0.715489	-0.5111	0.1091	2.81e-06	---	0	1.832	2	0.4001	0.0788787	-0.541121	0.255174	0.0339557	0.0810948	-0.204904	0.252973	0.41795	0.118711	-0.592747	0.137362	1.59e-05	.	-0.1377	0.0594	0.02044	-+-	77.3	8.806	2	0.01224	0.0788787	-0.217789	0.092301	0.018297	0.0811359	0.160489	0.117398	0.17161	0.118711
19	10490888	19:10490888	49	TYK2,ICAM3,RAVER1,CDC37,PDE4A	rs12720218	G	A	M	0.00014267			-0.4714	0.148	0.001448	+--	76.5	8.515	2	0.01416	0.0740953	0.0885243	0.254901	0.728374	0.077454	-0.391671	0.375222	0.29656	0.125425	-0.868211	0.207851	2.95e-05	.	-0.1695	0.0639	0.007965	---	0	0.483	2	0.7856	0.0740953	-0.208053	0.093743	0.0264596	0.0775134	-0.185748	0.149533	0.214167	0.125425
19	10490888	19:10490888	49	TYK2,ICAM3,RAVER1,CDC37,PDE4A	rs12720218	G	A	M+F	1.01e-10			-0.5093	0.0877	6.31e-09	---	63.4	5.458	2	0.06529	0.0766024	-0.263809	0.179875	0.142478	0.079646	-0.266066	0.209705	0.204527	0.121652	-0.680864	0.114378	2.64e-09	.	-0.149	0.0434	0.0005869	-+-	58.3	4.798	2	0.0908	0.0766024	-0.213143	0.0657533	0.00118877	0.0796947	0.0277755	0.0924226	0.763775	0.121652
19	10616403	19:10616403	50	KEAP1,S1PR5	rs62131895	T	C	F	0.254183	0.000774184	0.00719721	0.0186	0.083	0.8224	--+	0	1.89	2	0.3887	0.179009	-0.0142178	0.147414	0.923165	0.206792	-0.143806	0.165709	0.385492	0.15865	0.137032	0.126262	0.277787	.	0.0743	0.043	0.08422	+++	0	1.075	2	0.5843	0.179009	0.120405	0.0619522	0.0519546	0.206897	0.0345763	0.0798815	0.665127	0.15865
19	10616403	19:10616403	50	KEAP1,S1PR5	rs62131895	T	C	M	3.33e-06			0.4555	0.1	5.18e-06	+++	0	1.646	2	0.4391	0.175761	0.379811	0.162898	0.0197222	0.196702	0.318488	0.204306	0.119025	0.159683	0.615185	0.161277	0.000136483	.	-0.0977	0.0474	0.03918	---	0	1.424	2	0.4907	0.175761	-0.148298	0.0641961	0.0208841	0.19647	-0.0546947	0.10026	0.585389	0.159683
19	10616403	19:10616403	50	KEAP1,S1PR5	rs62131895	T	C	M+F	0.019903			0.1875	0.0638	0.003284	+++	38.2	3.234	2	0.1985	0.177463	0.152564	0.10894	0.161384	0.202777	0.0277266	0.128338	0.828953	0.159102	0.312667	0.0995275	0.00168076	.	-0.0046	0.0319	0.8861	-++	0	0.029	2	0.9857	0.177463	-0.00984518	0.044683	0.825611	0.202748	0.000101042	0.0625005	0.99871	0.159102
19	33364389	19:33364389	51	CEP89,SLC7A9,TDRD12,FAAP24,RHPN2	rs74646163	G	C	F	1.18e-05	0.935089	0.18159	0.3825	0.1196	0.001387	+++	27.3	2.752	2	0.2526	0.0688396	0.409565	0.18796	0.0293319	0.0628485	0.0176427	0.261202	0.946148	0.0469991	0.552724	0.192767	0.00413967	.	0.2355	0.0683	0.000563	+++	10.6	2.236	2	0.3269	0.0688396	0.301306	0.0922893	0.00109542	0.0628803	0.0663818	0.132294	0.615826	0.0469991
19	33364389	19:33364389	51	CEP89,SLC7A9,TDRD12,FAAP24,RHPN2	rs74646163	G	C	M	0.0185769			0.3989	0.162	0.01383	+++	19.4	2.48	2	0.2893	0.0654796	0.0776203	0.275417	0.778075	0.0621166	0.422202	0.306696	0.168632	0.047282	0.67826	0.264713	0.0103996	.	0.0989	0.0761	0.1941	+++	0	0.166	2	0.9203	0.0654796	0.0980216	0.0987548	0.320917	0.0621642	0.054842	0.16325	0.736918	0.047282
19	33364389	19:33364389	51	CEP89,SLC7A9,TDRD12,FAAP24,RHPN2	rs74646163	G	C	M+F	9.75e-07			0.3817	0.0961	7.18e-05	+++	39.1	3.283	2	0.1937	0.0672407	0.296955	0.154818	0.0551001	0.0625572	0.174045	0.19849	0.380572	0.047123	0.596124	0.156025	0.000133074	.	0.1712	0.0509	0.0007669	+++	0	1.514	2	0.469	0.0672407	0.205844	0.0676364	0.0023393	0.0625954	0.0613261	0.102796	0.550788	0.047123
19	56056676	19:56056676	52	SBK3	rs595284	T	A	F	9.86e-07	0.0718637	0.0722538	0.4432	0.1014	1.25e-05	-++	79.1	9.551	2	0.008433	0.0747066	-0.152779	0.223322	0.493899	0.0724785	0.46487	0.208831	0.0260102	0.123345	0.654413	0.135815	1.45e-06	.	0.1662	0.0585	0.004466	+++	0	0.535	2	0.7652	0.0747066	0.146516	0.0890212	0.0997937	0.0725152	0.117536	0.122444	0.337098	0.123345
19	56056676	19:56056676	52	SBK3	rs595284	T	A	M	0.717202			0.1256	0.1444	0.3842	--+	57.4	4.689	2	0.09588	0.0657668	-0.0322844	0.281198	0.908596	0.0770706	-0.566704	0.399907	0.156457	0.107871	0.343239	0.185457	0.0642021	.	0.0074	0.0662	0.9104	--+	0	0.902	2	0.6369	0.0657668	-0.032226	0.0981933	0.742769	0.0771297	-0.0540999	0.151106	0.720323	0.107871
19	56056676	19:56056676	52	SBK3	rs595284	T	A	M+F	3.4e-05			0.3267	0.083	8.35e-05	-++	82	11.137	2	0.003817	0.0704524	-0.107215	0.174862	0.539783	0.0743058	0.171018	0.184083	0.352877	0.116567	0.553644	0.109907	4.72e-07	.	0.0953	0.0437	0.02925	+++	0	1.224	2	0.5423	0.0704524	0.065319	0.0661584	0.32349	0.0743511	0.0485933	0.0952148	0.609803	0.116567
20	31144462	20:31144462	53	NOL4L	rs17357696	G	A	F	4.54e-07	0.0091125	0.277247	-0.7152	0.1314	5.27e-08	-?-	20.3	1.255	1	0.2625	0.0514725	-0.415831	0.297767	0.162565					0.0999559	-0.78765	0.146467	7.55e-08	.	-0.0563	0.077	0.4648	+?-	0	0.954	1	0.3286	0.0514725	0.0170573	0.10753	0.873962					0.0999559
20	31144462	20:31144462	53	NOL4L	rs17357696	G	A	M	0.0401161			-0.1821	0.1566	0.2448	+?-	85.7	7.009	1	0.008111	0.0506893	0.391913	0.267474	0.142856					0.102775	-0.481567	0.193176	0.0126708	.	-0.1771	0.0802	0.02727	-?-	0	0.198	1	0.6562	0.0506893	-0.142749	0.111347	0.199835					0.102775
20	31144462	20:31144462	53	NOL4L	rs17357696	G	A	M+F	2.87e-07			-0.5141	0.1005	3.17e-07	-?-	87.4	7.929	1	0.004865	0.0510999	-0.03491	0.197645	0.859799					0.10119	-0.681334	0.116776	5.39e-09	.	-0.1098	0.0555	0.04772	-?-	0	0.82	1	0.3652	0.0510999	-0.0606669	0.0775953	0.43431					0.10119
20	60475488	20:60475488	54	CDH4	rs3827113	G	A	F	3.32e-05	0.619174	0.383606	0.3697	0.1047	0.0004146	--+	78.4	9.251	2	0.0098	0.0540787	-0.0610275	0.253476	0.809739	0.05778	-0.193571	0.294711	0.511298	0.126876	0.57525	0.124858	4.08e-06	.	0.1751	0.0634	0.005742	+++	0	0.218	2	0.8967	0.0540787	0.137234	0.103386	0.184379	0.0575558	0.192077	0.137874	0.163579	0.126876
20	60475488	20:60475488	54	CDH4	rs3827113	G	A	M	0.0288322			0.286	0.1319	0.03016	+-+	42.3	3.469	2	0.1765	0.0561459	0.176759	0.280709	0.528897	0.0678681	-0.346907	0.396107	0.381144	0.138448	0.427082	0.161355	0.00812444	.	0.0953	0.0661	0.1493	+-+	59.8	4.973	2	0.08321	0.0561459	0.0796007	0.104532	0.446359	0.0679202	-0.190997	0.158468	0.228099	0.138448
20	60475488	20:60475488	54	CDH4	rs3827113	G	A	M+F	3.22e-06			0.3376	0.082	3.84e-05	+-+	83.6	12.168	2	0.002279	0.0550622	0.0415719	0.188083	0.825069	0.0617943	-0.250952	0.236325	0.288284	0.131944	0.52208	0.0987665	1.25e-07	.	0.1277	0.0456	0.005103	+++	0	1.81	2	0.4046	0.0550622	0.108542	0.0736093	0.140328	0.0616794	0.0269613	0.104082	0.795605	0.131944
20	62179332	20:62179332	55	SRMS,FNDC11	rs426028	G	A	F	0.00206102	0.839063	0.22978	-0.3163	0.0927	0.0006437	-+-	68.2	6.29	2	0.04307	0.0684128	-0.134195	0.237776	0.5725	0.0940193	0.0945788	0.212773	0.656677	0.122242	-0.476821	0.114248	3e-05	.	-0.0545	0.0571	0.3396	+--	0	1.527	2	0.4661	0.0684128	0.0376839	0.0946716	0.690595	0.0940669	-0.123485	0.110584	0.264139	0.122242
20	62179332	20:62179332	55	SRMS,FNDC11	rs426028	G	A	M	0.000773042			-0.3482	0.1268	0.006044	-+-	73.6	7.57	2	0.02271	0.0647616	-0.0883372	0.27389	0.747053	0.0793712	0.242749	0.297814	0.415013	0.131087	-0.617946	0.163191	0.000152691	.	-0.1559	0.0622	0.01216	---	0	1.802	2	0.4061	0.0647616	-0.111003	0.0971479	0.253195	0.0794321	-0.0390171	0.147461	0.791323	0.131087
20	62179332	20:62179332	55	SRMS,FNDC11	rs426028	G	A	M+F	4.83e-06			-0.3273	0.0747	1.18e-05	-+-	84.8	13.116	2	0.001419	0.0666758	-0.117029	0.179553	0.514544	0.0881904	0.143722	0.172917	0.405883	0.126116	-0.521462	0.0933656	2.33e-08	.	-0.0936	0.0419	0.02555	---	0	1.47	2	0.4794	0.0666758	-0.034777	0.0679185	0.608623	0.0882443	-0.0942489	0.0883251	0.285941	0.126116
22	19982478	22:19982478	56	ARVCF,COMT,TANGO2	rs1210744	G	A	F	0.000224489	0.528368	0.908645	-0.4035	0.1143	0.0004148	-+-	72.8	7.364	2	0.02518	0.056048	-0.0563848	0.246768	0.819263	0.0590471	0.0206151	0.26876	0.938858	0.0975287	-0.653604	0.146998	8.73e-06	.	-0.134	0.067	0.04557	---	0	1.82	2	0.4025	0.056048	-0.0272066	0.103785	0.79321	0.0590771	-0.204178	0.139028	0.14194	0.0975287
22	19982478	22:19982478	56	ARVCF,COMT,TANGO2	rs1210744	G	A	M	0.000744496			-0.5299	0.1647	0.001296	+--	64.8	5.677	2	0.05851	0.0488365	0.0827689	0.305355	0.786347	0.0529141	-0.780814	0.519484	0.132825	0.101925	-0.781342	0.211158	0.000215366	.	-0.1456	0.0757	0.0544	---	0	0.012	2	0.9942	0.0488365	-0.13762	0.112329	0.220518	0.0529547	-0.145224	0.179267	0.417885	0.101925
22	19982478	22:19982478	56	ARVCF,COMT,TANGO2	rs1210744	G	A	M+F	2.54e-07			-0.4532	0.0939	1.39e-06	---	81.3	10.715	2	0.004713	0.0526172	-0.00408465	0.191917	0.98302	0.0566067	-0.196857	0.237735	0.407639	0.0994544	-0.696909	0.120718	7.79e-09	.	-0.1295	0.05	0.009567	---	0	0.816	2	0.665	0.0526172	-0.0782569	0.0764185	0.305808	0.0566412	-0.183089	0.109747	0.0952604	0.0994544
22	47062894	22:47062894	57	GRAMD4	rs6008947	G	T	F	0.000237033	0.386803	0.167233	-0.309	0.0765	5.4e-05	-+-	90.8	21.753	2	1.89e-05	0.199296	-0.22793	0.147827	0.123105	0.19336	0.229538	0.152085	0.131228	0.26368	-0.639205	0.110602	7.5e-09	.	-0.0361	0.0404	0.3716	+--	66.1	5.899	2	0.05236	0.199296	0.0679785	0.0593529	0.252074	0.193458	-0.101577	0.0813874	0.212006	0.26368
22	47062894	22:47062894	57	GRAMD4	rs6008947	G	T	M	0.00290919			-0.1999	0.1002	0.04605	-+-	58.9	4.863	2	0.0879	0.198075	-0.225114	0.182545	0.217501	0.202454	0.165513	0.200886	0.409989	0.274915	-0.384964	0.14936	0.00995404	.	-0.1185	0.0439	0.006987	---	35.6	3.105	2	0.2117	0.198075	-0.0574191	0.0611497	0.347734	0.202609	-0.109641	0.0960717	0.25377	0.274915
22	47062894	22:47062894	57	GRAMD4	rs6008947	G	T	M+F	2.15e-06			-0.2711	0.0608	8.16e-06	-+-	92.2	25.671	2	2.67e-06	0.198715	-0.227781	0.114895	0.047421	0.196979	0.205725	0.121219	0.0896704	0.268601	-0.552515	0.0887455	4.79e-10	.	-0.0718	0.0297	0.01564	+--	73.2	7.46	2	0.02399	0.198715	0.007114	0.0426606	0.86756	0.197099	-0.10443	0.0620879	0.0925735	0.268601
22	47771805	22:47771805	58	LOC339685	rs470122	G	A	F	0.000211474	0.605017	0.487189	-0.219	0.0715	0.002195	---	0	1.273	2	0.5291	0.202815	-0.338038	0.153783	0.0279381	0.194627	-0.299185	0.177872	0.092565	0.278023	-0.156796	0.0906563	0.0837075	.	-0.1066	0.0403	0.008068	---	0	1.558	2	0.4588	0.202815	-0.10227	0.0606977	0.0920074	0.194726	-0.03188	0.0826953	0.699858	0.278023
22	47771805	22:47771805	58	LOC339685	rs470122	G	A	M	0.00454551			-0.2817	0.0979	0.004024	+--	75.3	8.092	2	0.01749	0.208417	0.0864395	0.163998	0.59814	0.191718	-0.375987	0.248062	0.129596	0.278029	-0.520976	0.140292	0.0002044	.	-0.0654	0.0435	0.1323	---	0	1.288	2	0.5252	0.208417	-0.112221	0.0600304	0.0615674	0.191865	-0.0219602	0.101833	0.829261	0.278029
22	47771805	22:47771805	58	LOC339685	rs470122	G	A	M+F	1.31e-06			-0.2467	0.0576	1.87e-05	---	0	1.121	2	0.5709	0.20548	-0.150477	0.112061	0.179331	0.19347	-0.325362	0.144531	0.0243756	0.278026	-0.269173	0.075926	0.000392315	.	-0.0847	0.0294	0.004018	---	0	1.065	2	0.5871	0.20548	-0.107498	0.0426803	0.0117798	0.193588	-0.0281664	0.064184	0.660779	0.278026
22	50987843	22:50987843	59	KLHDC7B	rs61746062	C	T	F	0.00282847	0.351667	0.405912	-0.3155	0.1047	0.002587	-+-	73.3	7.477	2	0.02379	0.0887643	-0.283866	0.220889	0.198754	0.0922453	0.139003	0.207356	0.502629	0.10812	-0.551936	0.145175	0.000143609	.	-0.0888	0.0572	0.1205	---	0	0.244	2	0.8853	0.0887643	-0.0662325	0.0846205	0.433803	0.0922921	-0.081142	0.11105	0.464974	0.10812
22	50987843	22:50987843	59	KLHDC7B	rs61746062	C	T	M	0.000109171			-0.4823	0.1453	0.0009062	---	14.6	2.341	2	0.3102	0.0891985	-0.342869	0.267618	0.200128	0.095092	-0.176652	0.312515	0.571898	0.1141	-0.701661	0.207902	0.000738283	.	-0.1583	0.061	0.009515	-+-	35.8	3.114	2	0.2108	0.0891985	-0.171946	0.084856	0.0427318	0.095165	0.0355289	0.134921	0.792296	0.1141
22	50987843	22:50987843	59	KLHDC7B	rs61746062	C	T	M+F	8.86e-07			-0.3747	0.0849	1.02e-05	-+-	78.7	9.386	2	0.00916	0.0889709	-0.309112	0.170234	0.0694003	0.0933781	0.034891	0.172734	0.839922	0.110739	-0.600785	0.118914	4.37e-07	.	-0.1173	0.0417	0.004883	---	0	1.71	2	0.4253	0.0889709	-0.118786	0.0599967	0.0477178	0.0934351	-0.0336015	0.0855545	0.694505	0.110739
22	51006988	22:51006988	60	CPT1B,CHKB	rs5770905	T	C	F	0.00343376	0.0312579	0.583947	-0.1165	0.0734	0.1123	++-	84.1	12.609	2	0.001828	0.173879	0.0620257	0.144837	0.668472	0.174861	0.244155	0.155318	0.115959	0.236981	-0.359351	0.10174	0.000412353	.	-0.1239	0.0424	0.003453	---	53.6	4.306	2	0.1161	0.173879	-0.116613	0.0637245	0.0672564	0.174949	-0.00156711	0.0839353	0.985104	0.236981
22	51006988	22:51006988	60	CPT1B,CHKB	rs5770905	T	C	M	0.000133741			-0.3949	0.1064	0.0002065	---	0	0.25	2	0.8826	0.169492	-0.406757	0.211376	0.0543132	0.165261	-0.280833	0.253991	0.268864	0.233862	-0.424752	0.140842	0.00256289	.	-0.0896	0.0461	0.05206	---	51.7	4.137	2	0.1264	0.169492	-0.00857239	0.0656219	0.896066	0.165004	-0.0790506	0.106697	0.45876	0.233862
22	51006988	22:51006988	60	CPT1B,CHKB	rs5770905	T	C	M+F	4.64e-06			-0.2138	0.0603	0.0003884	-+-	80.4	10.215	2	0.006051	0.171792	-0.10262	0.119125	0.388992	0.171041	0.0842896	0.131858	0.522662	0.235615	-0.383273	0.082369	3.27e-06	.	-0.1049	0.0311	0.0007446	---	67.4	6.137	2	0.0465	0.171792	-0.0645185	0.0456095	0.15719	0.170992	-0.0309533	0.0660089	0.639122	0.235615
[truncated: 3 more columns]

## Sheet: Notes
Abbreviation	Meaning
AD	= Alzheimer's Disease
PA	= Physical Activity
ARIC	= the Atherosclerosis Risk in Communities study
CHS	= Cardiovascular Health Study
FHS	= Framingham Heart Study parental and offspring cohorts
PLEIO	= pleiotropic association
US META	= univariate meta-analysis across the US cohorts
P-fisher	= p-vlue of pleiotropic associations
P-Wald_MvsF	= p-value from the Wald test on significant difference of the effects in males vs females
CHR	= chromosome
POSITION	= position of SNP
CHR:POS	= chromosome:position of SNP
#LOCUS	= numerate genetic loci
GENE	= genes in the region closest to the selected SNP
rsID	= rsID of Single nucleotide polymorphism
REF	= reference allele
EA	= effect [alternative] allele
SEX	= sex [M=males, F = females, M+F = males and females combined]
PLEIO	= pleiotropic association
P-fisher	= p-vlue of pleiotropic associations
P-Wald_MvsF	= p-value from the Wald test on significant difference of the effects in males vs females
EAF	= Effect Allele Frequency
Direction	= Positice (+) or negative (-) direction of the effect sizes in corresponding cohort in the following order: ARIC, CHS, FHS. "?" means missing value.
BETA	= Effect size of the association.
SE	= Standard Error of the association.
P	= p-value of the association.
