# Supplementary material for: Pleiotropic Associations with Alzheimer’s Disease and Physical Activity: Sex Differences and the Effects of Environment
Source: Int J Mol Sci. 2024 Nov 22;25(23):12571. doi: 10.3390/ijms252312571 (PMC11641332; doi:10.3390/ijms252312571)
Supplement: Supplementary file 1 [file ijms-25-12571-s001.zip › ijms-3262833-supplementary/ijms-3262833-supplementary/AD+PA_2024-09-26_SI_Table_S2.xlsx]

## Sheet: Table_S2
Table S2. Pair-wise pleiotropic associations of selected SNPs with AD and PA and their comparison in the UKB and US meta sample, males and females separately and combined.
													PLEIO		AD [Alzheimer's Disease]													PA [Physical Activity]
									REPLICATION		P-Wald_UKvsUS		US	UKB	UKB				US META									UKB				US META
CHR	POSITION	CHR:POS	#LOCUS	GENE	rsID	REF	EA	SEX	AD	PA	AD	PA	P-fisher	P-fisher	EAF	BETA	SE	P	BETA	SE	P	Direction	HetISq	HetChiSq	HetDf	HetPVal	ERRCODE_AD12_FHS	EAF	BETA	SE	P	BETA	SE	P	Direction	HetISq	HetChiSq	HetDf	HetPVal
1	1164538	1:1164538	1	SDF4,B3GALT6,C1QTNF12,UBE2J2	rs77668548	G	T	F	1	1	0.00269228	0.231823	6.48e-07	0.392717	0.0596088	-0.0866747	0.0995411	0.383895	-0.5086	0.0993	2.99e-07	---	0	1.577	2	0.4545	.	0.0596088	-0.0185669	0.0192757	0.335435	-0.0954	0.0613	0.1195	+--	40.8	3.377	2	0.1848
1	1164538	1:1164538	1	SDF4,B3GALT6,C1QTNF12,UBE2J2	rs77668548	G	T	M	-1	-1	0.00479893	0.0458832	0.00401092	0.397276	0.0600085	0.0945789	0.0888349	0.28703	-0.3586	0.1339	0.007396	++-	83	11.79	2	0.002753	.	0.0600085	0.0142985	0.0191988	0.456417	-0.126	0.0676	0.06248	---	0	0.185	2	0.9118
1	1164538	1:1164538	1	SDF4,B3GALT6,C1QTNF12,UBE2J2	rs77668548	G	T	M+F	-1	0	4.21749e-06	0.0290133	2.37e-09	0.970261	0.0598064	0.0108208	0.0662482	0.870253	-0.4656	0.0796	4.9e-09	---	76.7	8.588	2	0.01365	.	0.0598064	-0.00204463	0.0135994	0.88049	-0.1051	0.0452	0.02014	---	0	1.094	2	0.5786
1	4217088	1:4217088	2	LINC01346,LINC01345,LINC01777,LINK01646,AJAP1	rs4589076	T	C	F	1	0	0.00325308	0.274201	0.00017422	0.937435	0.0695589	-0.0317818	0.089711	0.723138	-0.4596	0.1144	5.89e-05	---	14.4	2.337	2	0.3108	.	0.0695589	-0.00170715	0.0177718	0.923473	-0.0716	0.0614	0.2436	---	0	0.404	2	0.817
1	4217088	1:4217088	2	LINC01346,LINC01345,LINC01777,LINK01646,AJAP1	rs4589076	T	C	M	1	0	0.0325663	0.0362413	0.00329696	0.963217	0.070529	-0.0118699	0.0849278	0.888846	-0.3727	0.1459	0.01065	-+-	54.2	4.369	2	0.1125	.	0.070529	0.003704	0.0176777	0.834035	-0.1406	0.0666	0.03478	-+-	40.8	3.378	2	0.1847
1	4217088	1:4217088	2	LINC01346,LINC01345,LINC01777,LINK01646,AJAP1	rs4589076	T	C	M+F	1	0	0.000195613	0.0387174	1.19e-06	0.943662	0.0700385	-0.0214245	0.0616729	0.728299	-0.4281	0.0901	2.01e-06	---	67.8	6.211	2	0.0448	.	0.0700385	0.000963132	0.0125324	0.938742	-0.0956	0.045	0.03385	---	0	0.691	2	0.7079
1	6336557	1:6336557	3	ACOT7,ESPN,HES2,TNFRSF25,PLEKHG5	rs3789508	C	T	F	0	0	0.000563489	0.0487655	6.32e-06	0.981879	0.193391	-0.00351123	0.0579105	0.951652	-0.3322	0.0757	1.13e-05	---	0	0.401	2	0.8181	.	0.193391	-0.0020827	0.0115757	0.857215	-0.0849	0.0404	0.03545	---	63.4	5.457	2	0.0653
1	6336557	1:6336557	3	ACOT7,ESPN,HES2,TNFRSF25,PLEKHG5	rs3789508	C	T	M	-1	0	3.2827e-05	0.388704	0.00021186	0.473108	0.194705	0.0669559	0.0542676	0.217274	-0.4169	0.1031	5.27e-05	---	44	3.575	2	0.1674	.	0.194705	-0.0031101	0.0115267	0.787301	-0.0424	0.0441	0.3369	---	0	0.183	2	0.9128
1	6336557	1:6336557	3	ACOT7,ESPN,HES2,TNFRSF25,PLEKHG5	rs3789508	C	T	M+F	-1	0	4.56775e-08	0.0521957	2.01e-09	0.655995	0.194041	0.0333988	0.0395919	0.398906	-0.3642	0.061	2.35e-09	---	24.2	2.637	2	0.2676	.	0.194041	-0.00269634	0.00816745	0.7413	-0.0625	0.0297	0.03539	---	36.5	3.15	2	0.207
1	16240949	1:16240949	4	SPEN,ZBTB17	rs9633365	C	T	F	-1	0	0.159385	0.398191	0.203264	0.553385	0.295521	0.0287866	0.0489478	0.55646	-0.0906	0.0693	0.1912	---	0	0.494	2	0.7811	.	0.295521	0.00839633	0.00988555	0.395685	0.0401	0.0362	0.2676	+++	0	0.071	2	0.9653
1	16240949	1:16240949	4	SPEN,ZBTB17	rs9633365	C	T	M	0	0	7.90717e-06	0.0227311	1.36e-07	0.892607	0.296626	-0.00906227	0.0476346	0.849117	0.4212	0.0837	4.9e-07	+++	0	0.116	2	0.9437	.	0.296626	0.00413331	0.0098875	0.675922	0.0949	0.0386	0.014	+++	44.7	3.616	2	0.164
1	16240949	1:16240949	4	SPEN,ZBTB17	rs9633365	C	T	M+F	0	0	0.111279	0.0258041	0.00362585	0.643802	0.296067	0.00947266	0.0341373	0.781406	0.11	0.0531	0.03832	+++	0	0.223	2	0.8947	.	0.296067	0.00632221	0.00699075	0.3658	0.0672	0.0264	0.01076	+++	5.1	2.107	2	0.3488
1	53955202	1:53955202	5	SLC25A3P1,DMRTB1,GLIS1	rs1288615	T	C	F	1	0	0.625091	0.444273	0.777185	0.504856	0.143496	-0.0701308	0.0656375	0.285315	-0.0185	0.0828	0.8235	-+-	38.8	3.267	2	0.1952	.	0.143496	-0.00558473	0.0128763	0.664491	0.0314	0.0466	0.5001	+-+	12.7	2.292	2	0.318
1	53955202	1:53955202	5	SLC25A3P1,DMRTB1,GLIS1	rs1288615	T	C	M	-1	0	0.00238425	4.10553e-05	9.99e-07	0.793978	0.144901	0.0283163	0.060556	0.640066	-0.3808	0.1203	0.001543	---	58.6	4.83	2	0.08935	.	0.144901	0.00539328	0.0128122	0.673792	-0.2071	0.0502	3.66e-05	---	62.8	5.369	2	0.06825
1	53955202	1:53955202	5	SLC25A3P1,DMRTB1,GLIS1	rs1288615	T	C	M+F	1	0	0.113605	0.0292232	0.00608013	0.940961	0.144191	-0.0179893	0.0444954	0.685995	-0.1463	0.0678	0.03093	-+-	56	4.545	2	0.103	.	0.144191	-0.000154613	0.00908141	0.986417	-0.0771	0.0341	0.02395	+--	60.8	5.107	2	0.07781
1	79432703	1:79432703	6	ADGRL4	rs12120090	C	T	F	1	1	0.0086078	0.0144791	1.27e-05	0.701198	0.0541924	-0.0619424	0.102232	0.544582	-0.4913	0.1275	0.0001168	---	0	1.177	2	0.5553	.	0.0541924	-0.0100798	0.0200342	0.614871	-0.1907	0.0711	0.007265	---	0	1.555	2	0.4595
1	79432703	1:79432703	6	ADGRL4	rs12120090	C	T	M	-1	-1	0.0346644	0.412922	0.0633244	0.765895	0.0534963	0.0272647	0.095592	0.775476	-0.379	0.1669	0.02317	+--	60.2	5.022	2	0.08118	.	0.0534963	0.0130674	0.0200677	0.514938	-0.0505	0.075	0.5009	+--	41.2	3.4	2	0.1827
1	79432703	1:79432703	6	ADGRL4	rs12120090	C	T	M+F	1	0	0.000344877	0.0196337	1.95e-06	0.968898	0.0538482	-0.0149577	0.0698236	0.830374	-0.455	0.1012	6.86e-06	---	61.3	5.17	2	0.07541	.	0.0538482	0.0014829	0.0141758	0.916687	-0.1227	0.0513	0.01677	---	55.1	4.452	2	0.1079
2	3320010	2:3320010	7	EIPR1,TRAPPC12	rs56101927	A	G	F	1	0	0.000112638	0.216304	2.86e-07	0.469685	0.369248	-0.0313727	0.0467664	0.502324	-0.3356	0.0634	1.22e-07	---	50	4	2	0.1354	.	0.369248	-0.0089822	0.00934941	0.336691	-0.0527	0.0341	0.1228	+--	64.7	5.672	2	0.05867
2	3320010	2:3320010	7	EIPR1,TRAPPC12	rs56101927	A	G	M	0	0	0.216472	0.0909348	0.0943577	0.658825	0.369846	-0.00547486	0.0448413	0.902824	-0.1224	0.0833	0.142	-+-	21.5	2.547	2	0.2798	.	0.369846	0.00912055	0.00936523	0.330119	-0.0554	0.037	0.1339	---	0	1.301	2	0.5218
2	3320010	2:3320010	7	EIPR1,TRAPPC12	rs56101927	A	G	M+F	1	0	5.62635e-05	0.0544177	2.45e-07	0.89466	0.369544	-0.017879	0.0323637	0.580647	-0.2588	0.0503	2.72e-07	---	72	7.142	2	0.02812	.	0.369544	4.27e-05	0.00661576	0.994848	-0.0497	0.025	0.04705	---	60.7	5.085	2	0.07869
2	8728459	2:8728459	8	LINC01814,ID2,KIDINS220	rs11680715	A	C	F	1	1	0.00450581	0.0628059	2.04e-05	0.772133	0.17453	-0.0305556	0.0601033	0.611183	-0.2963	0.0717	3.59e-05	---	8.8	2.194	2	0.3339	.	0.17453	-0.00518329	0.0119542	0.664582	-0.085	0.0412	0.03935	---	0	0.975	2	0.6142
2	8728459	2:8728459	8	LINC01814,ID2,KIDINS220	rs11680715	A	C	M	1	1	0.000367741	0.749921	1.85e-05	0.0778125	0.174263	-0.0530393	0.0586588	0.36589	-0.4691	0.101	3.38e-06	---	52	4.167	2	0.1245	.	0.174263	-0.0245399	0.0120012	0.0408768	-0.0392	0.0444	0.3771	+--	0	1.485	2	0.476
2	8728459	2:8728459	8	LINC01814,ID2,KIDINS220	rs11680715	A	C	M+F	1	1	1.14779e-05	0.137567	9.46e-10	0.119659	0.174398	-0.0421066	0.0419818	0.315874	-0.3573	0.0583	9.03e-10	---	63.8	5.523	2	0.0632	.	0.174398	-0.0147681	0.00847028	0.081244	-0.0612	0.0301	0.0419	---	0	0.61	2	0.7372
2	238526411	2:238526411	9	RAB17,LRRFIP1	rs12464145	A	C	F	-1	-1	0.000347947	0.260208	0.00375216	0.161372	0.0758937	0.128519	0.0807349	0.111416	-0.3808	0.1173	0.00117	---	11.3	2.255	2	0.3239	.	0.0758937	0.0162889	0.0170224	0.338612	-0.0561	0.062	0.3663	++-	44.2	3.584	2	0.1666
2	238526411	2:238526411	9	RAB17,LRRFIP1	rs12464145	A	C	M	1	-1	0.00673234	0.00320176	7.53e-05	0.651882	0.0754038	-0.0248191	0.0831713	0.765391	-0.4991	0.154	0.001195	---	0	0.6	2	0.7408	.	0.0754038	0.0149332	0.0170804	0.381961	-0.1826	0.0648	0.00482	---	14.4	2.337	2	0.3108
2	238526411	2:238526411	9	RAB17,LRRFIP1	rs12464145	A	C	M+F	-1	-1	1.39381e-05	0.00723896	1.35e-06	0.261747	0.0756515	0.0518578	0.0579171	0.370584	-0.4249	0.0932	5.16e-06	---	27.3	2.751	2	0.2527	.	0.0756515	0.0156388	0.012057	0.194605	-0.1087	0.0447	0.01505	---	0	0.936	2	0.6263
2	242465295	2:242465295	10	STK25,BOK	rs11884861	A	G	F	1	0	0.0288136	0.0131432	4.39e-05	0.632356	0.251316	-0.0552781	0.0526267	0.293543	-0.2429	0.0678	0.00034	---	0	1.246	2	0.5363	.	0.251316	-0.000746322	0.0104398	0.943009	-0.0968	0.0373	0.009464	---	0	1.306	2	0.5205
2	242465295	2:242465295	10	STK25,BOK	rs11884861	A	G	M	1	1	0.0867852	0.545177	0.0314274	0.322982	0.252567	-0.0425666	0.0504729	0.39903	-0.2169	0.0884	0.01411	---	64	5.563	2	0.06196	.	0.252567	-0.0121748	0.0104222	0.242742	-0.0373	0.0402	0.3535	+--	5.4	2.115	2	0.3473
2	242465295	2:242465295	10	STK25,BOK	rs11884861	A	G	M+F	1	0	0.00402133	0.0314481	2.71e-06	0.254162	0.251934	-0.0486447	0.0364285	0.181763	-0.2353	0.0537	1.19e-05	---	62.3	5.309	2	0.07033	.	0.251934	-0.00646186	0.00737633	0.381015	-0.0673	0.0273	0.01365	---	34.9	3.072	2	0.2153
3	175301950	3:175301950	11	NAALADL2	rs6803414	T	C	F	1	1	0.0323358	0.632787	0.000122342	0.00750261	0.184864	-0.120356	0.0605674	0.0469065	-0.3394	0.0825	3.88e-05	---	0	1.921	2	0.3827	.	0.184864	-0.0272058	0.0117016	0.020074	-0.0479	0.0417	0.2515	---	0	0.226	2	0.8931
3	175301950	3:175301950	11	NAALADL2	rs6803414	T	C	M	1	0	0.0827908	0.0970591	0.0219153	0.917989	0.185566	-0.00160656	0.0558396	0.977047	-0.2119	0.1076	0.04886	+--	53.4	4.29	2	0.1171	.	0.185566	-0.00548302	0.0116546	0.638026	-0.0839	0.0458	0.06668	---	0	0.388	2	0.8236
3	175301950	3:175301950	11	NAALADL2	rs6803414	T	C	M+F	1	1	0.00157284	0.153919	3.01e-06	0.0456224	0.185211	-0.0573036	0.041046	0.16269	-0.3011	0.0653	4.06e-06	---	0	0.802	2	0.6697	.	0.185211	-0.016334	0.0082567	0.0478985	-0.0618	0.0308	0.04496	---	0	0.445	2	0.8006
5	170185337	5:170185337	12	KCNIP1,GABRP,RANBP17	rs12514867	A	G	F	0	0	0.0130146	0.0176231	9.35e-05	0.941792	0.0534086	-0.000552555	0.100209	0.9956	-0.371	0.1105	0.0007858	-+-	72.8	7.36	2	0.02522	.	0.0534086	-0.00823755	0.0200921	0.681814	-0.1738	0.0668	0.00928	---	46.9	3.766	2	0.1522
5	170185337	5:170185337	12	KCNIP1,GABRP,RANBP17	rs12514867	A	G	M	-1	1	4.33054e-05	0.455432	0.000256273	0.221661	0.0535914	0.119521	0.0905718	0.186959	-0.6266	0.1584	7.59e-05	---	42.3	3.466	2	0.1768	.	0.0535914	-0.0204621	0.0200492	0.307446	-0.0756	0.0711	0.288	++-	56.6	4.613	2	0.09959
5	170185337	5:170185337	12	KCNIP1,GABRP,RANBP17	rs12514867	A	G	M+F	-1	1	2.99495e-06	0.0334544	7.68e-08	0.344321	0.053499	0.0636192	0.0671836	0.343667	-0.4625	0.0904	3.13e-07	---	79.3	9.662	2	0.007977	.	0.053499	-0.0144391	0.0141928	0.308987	-0.1217	0.0484	0.01201	---	72.6	7.303	2	0.02596
6	106974933	6:106974933	13	CRYBG1	rs9486379	T	G	F	-1	0	0.0242902	6.18355e-05	8.07e-06	0.724293	0.254711	-0.0373381	0.0519711	0.472486	0.1576	0.0692	0.02285	+++	0	0.042	2	0.9792	.	0.254711	-0.00323319	0.0103483	0.754708	-0.1637	0.0387	2.28e-05	---	0	0.656	2	0.7203
6	106974933	6:106974933	13	CRYBG1	rs9486379	T	G	M	1	0	0.187823	0.220179	0.0649139	0.569961	0.255725	0.0208187	0.0496281	0.674856	0.1628	0.0957	0.08895	+-+	57.7	4.733	2	0.09381	.	0.255725	-0.00983985	0.0103718	0.342769	-0.063	0.0421	0.1345	-+-	0	0.875	2	0.6457
6	106974933	6:106974933	13	CRYBG1	rs9486379	T	G	M+F	0	0	0.0137331	0.000120318	2.28e-06	0.679174	0.255212	-0.00710582	0.0358876	0.843043	0.157	0.0561	0.005134	+++	0	1.214	2	0.5451	.	0.255212	-0.00651349	0.00732589	0.373946	-0.1193	0.0284	2.64e-05	---	0	1.194	2	0.5506
6	112347003	6:112347003	14	RFPL4B	rs11153330	A	G	F	0	0	0.0018884	0.376879	0.00025907	0.766962	0.321705	0.00365332	0.0481207	0.939483	0.2542	0.0647	8.58e-05	+++	0	0.466	2	0.792	.	0.321705	-0.00769983	0.00967843	0.426284	-0.0403	0.0356	0.2577	--+	71	6.9	2	0.03175
6	112347003	6:112347003	14	RFPL4B	rs11153330	A	G	M	1	0	0.0379407	0.0504342	0.000463828	0.203123	0.322564	0.0830958	0.0455593	0.0681666	0.2807	0.0836	0.0007908	+++	0	0.215	2	0.8981	.	0.322564	0.00307487	0.00964591	0.749898	-0.074	0.0382	0.05293	---	0	1.636	2	0.4414
6	112347003	6:112347003	14	RFPL4B	rs11153330	A	G	M+F	1	0	0.000339245	0.0539214	1.87e-07	0.386226	0.32213	0.0453708	0.0330806	0.170213	0.2638	0.0512	2.55e-07	+++	0	0.609	2	0.7374	.	0.32213	-0.00228482	0.00683152	0.738038	-0.0541	0.026	0.03756	--+	57.3	4.688	2	0.09592
6	154471195	6:154471195	15	OPRM1,IPCEF1	rs13196610	A	G	F	1	-1	0.576345	0.473302	0.824696	0.385752	0.0656641	-0.117419	0.0962881	0.22267	-0.0264	0.1314	0.841	+-+	35.5	3.102	2	0.212	.	0.0656641	-0.0106307	0.0183866	0.563145	0.0394	0.0673	0.5586	+-+	0	1.645	2	0.4394
6	154471195	6:154471195	15	OPRM1,IPCEF1	rs13196610	A	G	M	1	0	0.00190083	0.00525056	4.58e-06	0.884706	0.0659897	0.033238	0.0868515	0.701943	0.538	0.1374	9e-05	+++	0	0.191	2	0.909	.	0.0659897	0.00470624	0.0183701	0.797804	0.2086	0.0707	0.003162	++-	40.5	3.363	2	0.1861
6	154471195	6:154471195	15	OPRM1,IPCEF1	rs13196610	A	G	M+F	-1	0	0.0289155	0.0156877	0.00317186	0.820672	0.0658251	-0.0367321	0.0644653	0.568816	0.2139	0.0949	0.02414	+-+	28.9	2.814	2	0.2449	.	0.0658251	-0.00301357	0.0129939	0.816599	0.1183	0.0485	0.01469	+++	0	1.08	2	0.5828
6	170374026	6:170374026	16	LINC00242,LOC102724511	rs9460193	T	C	F	1	1	0.0154334	0.00131746	3.45e-07	0.574869	0.0386081	0.0702841	0.1208	0.560687	0.4798	0.1183	5e-05	?-+	72.5	3.642	1	0.05633	.	0.0386081	0.0190972	0.0236089	0.418574	0.3003	0.0843	0.0003671	?++	0	0.149	1	0.6992
6	170374026	6:170374026	16	LINC00242,LOC102724511	rs9460193	T	C	M	-1	0	0.00914984	0.00012031	6.64e-06	0.822159	0.0387077	-0.0490725	0.110975	0.658347	0.4497	0.1559	0.003911	?++	0	0.53	1	0.4667	.	0.0387077	-0.00880084	0.02354	0.708502	0.3616	0.0934	0.0001084	?++	0	0.584	1	0.4448
6	170374026	6:170374026	16	LINC00242,LOC102724511	rs9460193	T	C	M+F	0	0	0.000209367	1.63012e-06	8.48e-12	0.953889	0.0386574	0.00686858	0.0817153	0.933013	0.4692	0.0942	6.34e-07	?++	74	3.847	1	0.04984	.	0.0386574	0.00502026	0.016666	0.763241	0.3133	0.0621	4.47e-07	?++	0	0.815	1	0.3667
7	4844731	7:4844731	17	RADIL	rs1976174	T	A	F	0	0	0.0648812	0.018935	0.00349649	0.988453	0.193485	0.00423496	0.0567771	0.940542	-0.1706	0.0758	0.02434	-+-	21.9	2.561	2	0.2779	.	0.193485	0.0013557	0.0114544	0.905786	-0.099	0.0412	0.01626	---	0	0.154	2	0.9258
7	4844731	7:4844731	17	RADIL	rs1976174	T	A	M	1	0	0.047311	0.00295366	0.000172741	0.40994	0.195483	-0.0648239	0.0558808	0.246033	-0.2997	0.1044	0.004092	---	12	2.273	2	0.3209	.	0.195483	0.00669119	0.0114247	0.558093	-0.1293	0.0443	0.003471	-+-	49.5	3.959	2	0.1382
7	4844731	7:4844731	17	RADIL	rs1976174	T	A	M+F	1	0	0.0114412	0.000234432	1.73e-06	0.620253	0.194473	-0.0311405	0.0398287	0.434297	-0.2158	0.0612	0.0004243	---	45.4	3.66	2	0.1604	.	0.194473	0.00405706	0.00808868	0.615969	-0.1106	0.0301	0.0002383	---	3.9	2.081	2	0.3533
7	157214172	7:157214172	18	DNAJB6,LOC101927914	rs10245704	C	T	F	1	-1	0.0157406	0.0973953	0.000414954	0.417162	0.0578167	-0.0164409	0.0983423	0.867228	-0.34	0.091	0.0001864	+--	51.7	4.144	2	0.126	.	0.0578167	0.0271408	0.0194344	0.162554	-0.0763	0.0593	0.1987	+--	0	1.551	2	0.4605
7	157214172	7:157214172	18	DNAJB6,LOC101927914	rs10245704	C	T	M	-1	1	0.000653954	0.044384	0.000317887	0.042327	0.0576092	0.152755	0.087726	0.081636	-0.3666	0.1246	0.003269	+--	77.6	8.93	2	0.01151	.	0.0576092	-0.0335809	0.0196348	0.0872157	-0.1674	0.0636	0.008459	---	0	1.753	2	0.4162
7	157214172	7:157214172	18	DNAJB6,LOC101927914	rs10245704	C	T	M+F	-1	0	1.42555e-05	0.0183223	3.22e-07	0.537203	0.0577141	0.0744893	0.0654394	0.254998	-0.3526	0.0735	1.58e-06	+--	82.8	11.62	2	0.002997	.	0.0577141	-0.00310467	0.0138158	0.822198	-0.1101	0.0432	0.0108	---	20.1	2.503	2	0.286
8	11332026	8:11332026	19	FAM167A,BLK,LINC00208	rs12680762	C	T	F	1	0	0.202422	3.39398e-05	2.19e-06	0.416638	0.27911	-0.0592594	0.0511739	0.246864	-0.1702	0.0704	0.01566	---	0	0.293	2	0.8637	.	0.27911	-0.00576351	0.0101452	0.569965	-0.1648	0.037	8.29e-06	---	0	1.85	2	0.3965
8	11332026	8:11332026	19	FAM167A,BLK,LINC00208	rs12680762	C	T	M	-1	1	0.42013	0.720301	0.71366	0.279463	0.278086	-0.0470318	0.0489695	0.336838	0.0355	0.0899	0.6927	--+	46.9	3.765	2	0.1522	.	0.278086	-0.012063	0.0101459	0.23446	-0.0267	0.0396	0.5001	--+	0	0.599	2	0.741
8	11332026	8:11332026	19	FAM167A,BLK,LINC00208	rs12680762	C	T	M+F	1	0	0.536286	0.00120371	0.00024908	0.12997	0.278604	-0.052948	0.0353793	0.134502	-0.0936	0.0554	0.09096	---	11.9	2.27	2	0.3215	.	0.278604	-0.00895325	0.00717426	0.212042	-0.0991	0.0269	0.0002328	---	29.8	2.847	2	0.2408
8	143297817	8:143297817	20	TSNARE1,LINC00051	rs73716161	G	A	F	-1	0	0.000444198	0.00201023	1.23e-06	0.926601	0.0685633	0.0312558	0.0873122	0.720361	-0.4897	0.1199	4.42e-05	-+-	75.1	8.029	2	0.01806	.	0.0685633	0.00242963	0.0178106	0.891494	-0.212	0.0671	0.001595	---	29.9	2.854	2	0.2401
8	143297817	8:143297817	20	TSNARE1,LINC00051	rs73716161	G	A	M	-1	-1	0.00549117	0.410044	0.0160453	0.54792	0.0693977	0.0466586	0.0834786	0.576211	-0.4373	0.153	0.004258	-+-	88	16.631	2	0.0002447	.	0.0693977	0.0156595	0.0176844	0.375888	-0.0435	0.0696	0.5314	++-	80.7	10.337	2	0.005693
8	143297817	8:143297817	20	TSNARE1,LINC00051	rs73716161	G	A	M+F	-1	0	4.32493e-06	0.0078041	1.02e-07	0.581998	0.0689759	0.0394196	0.0603384	0.513558	-0.4754	0.0944	4.81e-07	-+-	90.8	21.728	2	1.91e-05	.	0.0689759	0.00913453	0.0125479	0.466632	-0.1226	0.0479	0.01056	-+-	77.9	9.044	2	0.01087
9	97418573	9:97418573	21	FBP1,FBP2,AOPEP	rs41281162	G	A	F	0	-1	0.197933	0.156274	0.15398	0.67094	0.0647556	0.00553316	0.097716	0.954844	-0.2792	0.1984	0.1593	--?	0	0.306	1	0.5804		0.0647556	-0.0193899	0.0196096	0.322763	0.0989	0.0811	0.2228	++?	0	0.101	1	0.7505
9	97418573	9:97418573	21	FBP1,FBP2,AOPEP	rs41281162	G	A	M	1	-1	9.9781e-05	0.0110201	1.72e-06	0.0361582	0.0638172	0.0501077	0.0922012	0.586812	0.8016	0.1697	2.32e-06	++?	5.1	1.054	1	0.3045		0.0638172	-0.0508485	0.0197528	0.0100459	0.1747	0.0865	0.04326	+-?	45.2	1.825	1	0.1767
9	97418573	9:97418573	21	FBP1,FBP2,AOPEP	rs41281162	G	A	M+F	1	-1	0.14508	0.00514972	0.0104922	0.0458381	0.0642916	0.0286568	0.0670632	0.669153	0.2378	0.1269	0.0609	++?	0	0.488	1	0.4846		0.0642916	-0.0350839	0.0139183	0.0117119	0.1345	0.059	0.02272	++?	28.5	1.399	1	0.2369
9	130498120	9:130498120	22	TOR2A,SH2D3C,STXBP1,CDK9,FPGS,ENG	rs1999224	T	G	F	-1	1	3.61218e-06	0.0402822	5.95e-06	0.0576085	0.0967244	0.155268	0.0715743	0.0300573	-0.3627	0.0859	2.41e-05	-+-	79.1	9.555	2	0.008416	.	0.0967244	-0.0144439	0.0152633	0.343986	-0.1248	0.0516	0.01562	---	10.7	2.241	2	0.3262
9	130498120	9:130498120	22	TOR2A,SH2D3C,STXBP1,CDK9,FPGS,ENG	rs1999224	T	G	M	1	-1	0.0406526	0.420795	0.000835708	0.0708244	0.0967873	-0.165881	0.0783758	0.0343042	-0.4622	0.1217	0.0001456	-+-	70.4	6.746	2	0.03429	.	0.0967873	0.0131875	0.015282	0.38817	-0.033	0.0553	0.5502	+--	70.2	6.702	2	0.03504
9	130498120	9:130498120	22	TOR2A,SH2D3C,STXBP1,CDK9,FPGS,ENG	rs1999224	T	G	M+F	0	1	6.01625e-06	0.0480686	1.18e-08	0.998161	0.0967555	-0.000785391	0.0528103	0.988134	-0.398	0.0701	1.39e-08	-+-	87.6	16.107	2	0.0003179	.	0.0967555	-0.000659913	0.0107973	0.951265	-0.0778	0.0375	0.03791	+--	61.5	5.196	2	0.07443
9	132162453	9:132162453	23	LINC01503,LINC00963	rs10121772	T	C	F	-1	1	0.0308563	0.0241391	0.00282652	0.0878008	0.129989	0.0797523	0.0672707	0.235802	-0.1599	0.0883	0.07014	-+-	72.3	7.226	2	0.02696	.	0.129989	-0.0249382	0.0139436	0.0736949	-0.1409	0.0495	0.004441	---	39.1	3.282	2	0.1938
9	132162453	9:132162453	23	LINC01503,LINC00963	rs10121772	T	C	M	1	0	0.00117132	0.123512	0.000112057	0.795489	0.130221	-0.0338567	0.0672662	0.614736	-0.5153	0.1322	9.71e-05	---	56	4.541	2	0.1032	.	0.130221	-0.0052712	0.0138981	0.704484	-0.0916	0.0543	0.09139	---	0	0.311	2	0.8562
9	132162453	9:132162453	23	LINC01503,LINC00963	rs10121772	T	C	M+F	-1	1	0.000648737	0.00851488	4.52e-06	0.285742	0.130104	0.0219725	0.0475504	0.644018	-0.276	0.0733	0.0001655	-+-	82.3	11.289	2	0.003537	.	0.130104	-0.0150404	0.00984267	0.126493	-0.1145	0.0365	0.001697	---	15.8	2.375	2	0.3049
9	132549841	9:132549841	24	TOR1B,TOR1A,C9orf78,USP20	rs78011773	G	A	F	1	1	0.0221951	0.0275268	1.75e-05	0.215094	0.0610686	-0.125624	0.0994357	0.206458	-0.5003	0.1302	0.0001221	---	49.4	3.95	2	0.1387	.	0.0610686	-0.0209778	0.0189129	0.267351	-0.181	0.0701	0.009819	---	0	0.874	2	0.6459
9	132549841	9:132549841	24	TOR1B,TOR1A,C9orf78,USP20	rs78011773	G	A	M	-1	1	0.0117824	0.299463	0.0230937	0.52268	0.0618347	0.0717894	0.0866706	0.4075	-0.416	0.1732	0.01629	-+-	4.3	2.089	2	0.3518	.	0.0618347	-0.0128927	0.0187634	0.492007	-0.0914	0.0733	0.2127	-+-	0	1.887	2	0.3892
9	132549841	9:132549841	24	TOR1B,TOR1A,C9orf78,USP20	rs78011773	G	A	M+F	1	1	0.000193047	0.0197215	5.38e-07	0.452038	0.0614474	-0.0178477	0.0653207	0.784675	-0.476	0.1041	4.84e-06	---	55.5	4.494	2	0.1057	.	0.0614474	-0.0169528	0.0133194	0.20309	-0.1385	0.0504	0.00606	---	0	1.883	2	0.3901
9	133553462	9:133553462	25	PRDM12	rs894241	G	A	F	1	0	0.00256139	0.787473	2.19e-05	0.770538	0.0741372	-0.0690232	0.0888495	0.437244	-0.4691	0.0985	1.9e-06	+--	83.8	12.38	2	0.00205	.	0.0741372	-0.00162898	0.0172857	0.92492	0.0143	0.0565	0.8006	++-	84.5	12.934	2	0.001554
9	133553462	9:133553462	25	PRDM12	rs894241	G	A	M	1	0	0.123961	0.00101812	0.000158043	0.821349	0.0726632	-0.0591777	0.0857372	0.490055	-0.2981	0.1295	0.02138	+--	57.6	4.717	2	0.09458	.	0.0726632	-0.00110204	0.0174508	0.949646	-0.2124	0.0619	0.000603	---	76.9	8.646	2	0.01326
9	133553462	9:133553462	25	PRDM12	rs894241	G	A	M+F	1	0	0.000545047	0.0625405	1.7e-07	0.626057	0.0734084	-0.0639563	0.0616959	0.299905	-0.4089	0.0784	1.81e-07	+--	88.4	17.294	2	0.0001756	.	0.0734084	-0.00143831	0.0122804	0.906763	-0.0824	0.0417	0.04814	++-	89.9	19.818	2	4.97e-05
9	133919162	9:133919162	26	LAMC3	rs7869110	T	C	F	1	0	0.167463	0.00587933	5.02e-05	0.0853515	0.218874	0.12121	0.0560854	0.0306824	0.246	0.0709	0.0005259	+-+	58.4	4.807	2	0.09038	.	0.218874	-0.00657807	0.0109155	0.546751	0.1063	0.0395	0.007064	+++	0	0.097	2	0.9524
9	133919162	9:133919162	26	LAMC3	rs7869110	T	C	M	1	0	0.0736576	0.296107	0.0221615	0.77671	0.218977	0.0432174	0.0527756	0.41285	0.2348	0.0932	0.01176	+++	0	1.671	2	0.4337	.	0.218977	5.13e-05	0.010887	0.99624	0.0467	0.0433	0.2807	+-+	5.7	2.12	2	0.3464
9	133919162	9:133919162	26	LAMC3	rs7869110	T	C	M+F	1	0	0.0194063	0.00624784	2.38e-06	0.116079	0.218925	0.080155	0.0384343	0.0370236	0.2397	0.0564	2.13e-05	+++	45.7	3.68	2	0.1588	.	0.218925	-0.00331776	0.00770822	0.666891	0.079	0.0291	0.006663	+++	0	1.414	2	0.4931
9	137360329	9:137360329	27	RXRA	rs3118558	T	A	F	1	-1	0.00422289	0.0238645	9.76e-05	0.462692	0.30508	0.010302	0.048956	0.833329	0.2397	0.0635	0.0001617	+++	73.1	7.448	2	0.02414	.	0.30508	-0.0126251	0.00981341	0.198263	0.0695	0.035	0.0472	+++	0	1.246	2	0.5363
9	137360329	9:137360329	27	RXRA	rs3118558	T	A	M	1	0	0.112343	0.0941431	0.00670248	0.390228	0.304629	0.0689961	0.0477059	0.148099	0.2257	0.0864	0.00899	--+	89.8	19.528	2	5.75e-05	.	0.304629	-0.00171719	0.00982958	0.861318	0.0635	0.0377	0.09208	-++	70.2	6.71	2	0.03491
9	137360329	9:137360329	27	RXRA	rs3118558	T	A	M+F	1	0	0.00165205	0.00704617	1e-06	0.258781	0.304857	0.0405262	0.0341627	0.235515	0.2342	0.0512	4.7e-06	+-+	91.4	23.238	2	8.99e-06	.	0.304857	-0.00717641	0.00694475	0.301436	0.0643	0.0256	0.01209	+++	65.5	5.802	2	0.05498
9	138628816	9:138628816	28	KCNT1	rs10121357	A	G	F	-1	0	5.315e-05	0.000217749	4.89e-07	0.166553	0.210699	-0.104498	0.0539197	0.0526191	0.2558	0.071	0.0003149	+++	49.2	3.934	2	0.1399	.	0.210699	0.00358128	0.0111111	0.747213	0.1553	0.0395	8.42e-05	+++	0	1.886	2	0.3894
9	138628816	9:138628816	28	KCNT1	rs10121357	A	G	M	-1	0	0.00855433	0.0733037	0.0132281	0.400067	0.208827	-0.0774076	0.052211	0.138183	0.2067	0.0946	0.02896	+++	0	1.103	2	0.576	.	0.208827	0.000587899	0.0111684	0.958019	0.0805	0.0432	0.06244	+-+	15.2	2.359	2	0.3075
9	138628816	9:138628816	28	KCNT1	rs10121357	A	G	M+F	-1	0	1.37528e-06	0.000113608	2.65e-08	0.0679144	0.209773	-0.090256	0.0375049	0.0161056	0.2384	0.0568	2.67e-05	+++	59.8	4.98	2	0.08291	.	0.209773	0.0021467	0.00787621	0.785195	0.1185	0.0291	4.62e-05	+++	0	1.596	2	0.4502
9	140390901	9:140390901	29	PNPLA7	rs79412465	C	T	F	-1	1	4.03636e-06	0.0923724	3.74e-06	0.145425	0.082414	0.136711	0.0778788	0.0791844	-0.4182	0.0918	5.22e-06	---	22.7	2.587	2	0.2743	.	0.082414	-0.0134404	0.0165315	0.416207	-0.1072	0.0532	0.044	---	0	0.775	2	0.6788
9	140390901	9:140390901	29	PNPLA7	rs79412465	C	T	M	1	0	0.0124075	0.234495	0.0026295	0.892364	0.0839455	-0.0174835	0.0794066	0.825733	-0.3756	0.1192	0.001619	---	34	3.031	2	0.2197	.	0.0839455	-0.00643403	0.0163837	0.694534	-0.0774	0.0574	0.1774	++-	70.7	6.836	2	0.03277
9	140390901	9:140390901	29	PNPLA7	rs79412465	C	T	M+F	-1	0	4.51195e-07	0.0756384	2.23e-08	0.364704	0.0831713	0.0588116	0.0555944	0.290115	-0.403	0.0727	2.94e-08	---	60	5.006	2	0.08183	.	0.0831713	-0.00983579	0.0116362	0.397956	-0.0818	0.0388	0.03505	---	50.7	4.059	2	0.1314
10	135179113	10:135179113	30	ECHS1	rs3789323	A	G	F	-1	0	0.000118635	0.566181	6.5e-05	0.943544	0.353362	-0.0186152	0.0473474	0.6942	0.2959	0.0666	8.86e-06	+++	84.6	12.989	2	0.001511	.	0.353362	-0.000186131	0.00952502	0.984409	0.0209	0.0355	0.5549	-++	61	5.126	2	0.07707
10	135179113	10:135179113	30	ECHS1	rs3789323	A	G	M	1	-1	0.00129506	0.000639421	3.95e-06	0.379681	0.351781	0.0142161	0.0457749	0.756132	0.3359	0.0889	0.0001576	+++	82.8	11.634	2	0.002977	.	0.351781	-0.0133211	0.00952595	0.161993	0.1211	0.0382	0.001544	+++	0	1.492	2	0.4743
10	135179113	10:135179113	30	ECHS1	rs3789323	A	G	M+F	-1	0	6.30621e-07	0.00788851	1.82e-09	0.660603	0.35258	-0.00173763	0.0329035	0.957883	0.3103	0.0533	5.7e-09	+++	91.5	23.641	2	7.35e-06	.	0.35258	-0.0067996	0.00673484	0.31268	0.0643	0.0259	0.01313	+++	58.5	4.819	2	0.08988
12	32640591	12:32640591	31	FGD4	rs112595860	C	G	F	1	0	0.0772659	0.124771	0.000650169	0.217836	0.223238	0.0943863	0.0526725	0.0731416	0.252	0.072	0.0004645	+++	0	1.004	2	0.6054	.	0.223238	0.00320279	0.0108397	0.767636	-0.0616	0.0408	0.1307	---	0	0.029	2	0.9854
12	32640591	12:32640591	31	FGD4	rs112595860	C	G	M	1	-1	0.0132502	0.103197	0.00343117	0.492589	0.219111	0.0202665	0.0521593	0.697609	0.2898	0.0955	0.002402	+++	0	1.757	2	0.4153	.	0.219111	0.012255	0.01091	0.261318	-0.0613	0.0438	0.1613	+--	31.6	2.923	2	0.2319
12	32640591	12:32640591	31	FGD4	rs112595860	C	G	M+F	1	0	0.00230148	0.0232911	2.46e-06	0.168045	0.221198	0.0566798	0.0370551	0.126114	0.2652	0.0575	3.96e-06	+++	0	1.321	2	0.5167	.	0.221198	0.0077194	0.00768938	0.315425	-0.0621	0.0298	0.03716	---	0	1.526	2	0.4663
12	118129940	12:118129940	32	KSR2	rs73213813	T	C	F	1	0	0.0103063	0.0046591	4.08e-06	0.677447	0.139322	0.0633618	0.0649216	0.329077	0.3402	0.0862	7.86e-05	+++	0	1.78	2	0.4108	.	0.139322	-0.000776715	0.0133063	0.953452	-0.145	0.0492	0.003208	--+	61.3	5.165	2	0.07557
12	118129940	12:118129940	32	KSR2	rs73213813	T	C	M	-1	0	0.25462	0.0515145	0.0800226	0.810051	0.138749	0.0134858	0.0635948	0.832061	-0.1473	0.126	0.2424	---	0	0.097	2	0.9524	.	0.138749	0.008113	0.0133017	0.541915	-0.0964	0.052	0.06388	---	0	0.561	2	0.7554
12	118129940	12:118129940	32	KSR2	rs73213813	T	C	M+F	1	0	0.106946	0.000564391	9.64e-05	0.639186	0.139039	0.0376985	0.0454271	0.406613	0.1729	0.0705	0.01415	+++	0	1.662	2	0.4355	.	0.139039	0.00370153	0.00940682	0.693955	-0.1236	0.0357	0.0005324	--+	42.7	3.488	2	0.1748
12	130609785	12:130609785	33	LINC02419,FZD10	rs10773735	G	A	F	-1	0	0.000656916	0.249133	0.00039849	0.599947	0.43308	-0.0328973	0.0460015	0.474525	0.2304	0.0621	0.0002073	+++	0	0.334	2	0.8464	.	0.43308	0.00575883	0.00921453	0.531989	0.0458	0.0335	0.1709	+++	0	1.075	2	0.5841
12	130609785	12:130609785	33	LINC02419,FZD10	rs10773735	G	A	M	-1	0	0.0357774	0.0237228	0.00319641	0.9662	0.432242	-0.00612443	0.0443139	0.890078	0.1903	0.0824	0.02098	+++	0	0.703	2	0.7038	.	0.432242	0.00181197	0.0092286	0.844342	0.0863	0.0362	0.01705	+++	0	0.815	2	0.6653
12	130609785	12:130609785	33	LINC02419,FZD10	rs10773735	G	A	M+F	-1	0	6.8788e-05	0.0170486	2.02e-06	0.671064	0.432666	-0.0189699	0.0319153	0.552257	0.2158	0.0496	1.35e-05	+++	0	0.839	2	0.6574	.	0.432666	0.00381712	0.00651996	0.558244	0.0643	0.0245	0.008816	+++	0	1.945	2	0.3781
12	132047807	12:132047807	34	LINC02414	rs7398686	G	A	F	-1	1	0.00126666	0.570857	0.00141474	0.080844	0.0553205	0.0755213	0.0944563	0.42398	-0.4326	0.1262	0.0006064	---	0	0.422	2	0.8097	.	0.0553205	-0.0412872	0.0197934	0.0369873	-0.0823	0.0696	0.2369	+--	28.3	2.788	2	0.2481
12	132047807	12:132047807	34	LINC02414	rs7398686	G	A	M	1	0	0.243257	0.00267703	0.00103607	0.678853	0.0562052	-0.0931754	0.0974624	0.339065	-0.3095	0.1577	0.04965	+--	76.6	8.529	2	0.01406	.	0.0562052	0.0017485	0.0196093	0.928949	-0.2255	0.0731	0.002047	---	0	0.374	2	0.8296
12	132047807	12:132047807	34	LINC02414	rs7398686	G	A	M+F	0	1	0.000942027	0.0174991	2.78e-06	0.420663	0.0557579	-0.00925491	0.0678277	0.891468	-0.4037	0.0981	3.89e-05	---	39.1	3.282	2	0.1938	.	0.0557579	-0.0195599	0.0139258	0.160145	-0.1438	0.0504	0.004301	---	0	0.863	2	0.6494
13	114992183	13:114992183	35	CDC16,UPF3A,CHAMP1	rs1887839	A	G	F	-1	0	0.000565174	0.00376571	6e-06	0.773574	0.140126	0.0451622	0.0641014	0.481095	-0.3099	0.0806	0.0001216	+--	86.5	14.764	2	0.0006224	.	0.140126	0.00250982	0.0130611	0.847617	-0.1377	0.0466	0.003126	+--	83.4	12.045	2	0.002424
13	114992183	13:114992183	35	CDC16,UPF3A,CHAMP1	rs1887839	A	G	M	-1	0	0.0776232	0.471251	0.114934	0.980361	0.140783	0.0133398	0.0617123	0.828862	-0.199	0.1033	0.05411	++-	88.3	17.164	2	0.0001875	.	0.140783	-0.000399945	0.012971	0.975402	-0.0365	0.0484	0.4506	++-	38.2	3.238	2	0.1981
13	114992183	13:114992183	35	CDC16,UPF3A,CHAMP1	rs1887839	A	G	M+F	-1	0	0.000127578	0.0140781	4.42e-06	0.8322	0.140451	0.0283646	0.0444549	0.523439	-0.2686	0.0635	2.34e-05	+--	93.7	31.674	2	1.33e-07	.	0.140451	0.000962141	0.00920336	0.916739	-0.0841	0.0334	0.01175	+--	77.3	8.826	2	0.01212
14	45801705	14:45801705	36	MIS18BP1	rs12435343	A	G	F	-1	1	6.1538e-05	0.114333	3.7e-05	0.267234	0.0607279	0.114217	0.0892169	0.20047	-0.4731	0.1163	4.72e-05	---	78.6	9.343	2	0.009359	.	0.0607279	-0.0169532	0.0189192	0.370208	-0.124	0.0651	0.05678	---	16.2	2.387	2	0.3032
14	45801705	14:45801705	36	MIS18BP1	rs12435343	A	G	M	-1	1	0.012356	0.00632859	0.000243082	0.759387	0.0596559	0.0343974	0.0898127	0.701727	-0.4073	0.152	0.007356	-+-	77.3	8.829	2	0.0121	.	0.0596559	-0.0111307	0.0190511	0.55905	-0.2092	0.07	0.002803	-+-	58.8	4.859	2	0.08807
14	45801705	14:45801705	36	MIS18BP1	rs12435343	A	G	M+F	-1	1	2.85533e-06	0.00474472	2.88e-08	0.259643	0.0601978	0.074152	0.0632837	0.241302	-0.4497	0.0923	1.09e-06	-+-	88.5	17.397	2	0.0001668	.	0.0601978	-0.014041	0.0134235	0.295558	-0.1537	0.0476	0.00123	---	56.7	4.618	2	0.09936
14	94831028	14:94831028	37	SERPINA1,SERPINA6,SERPINA2	rs34362280	G	C	F	-1	-1	9.39661e-06	0.00701439	3.38e-07	0.255893	0.42512	-0.0369644	0.0455037	0.416598	0.3106	0.0639	1.17e-06	+++	0	1.001	2	0.6063	.	0.42512	-0.0125613	0.00910688	0.167797	0.0826	0.0341	0.01529	+++	48.9	3.915	2	0.1412
14	94831028	14:94831028	37	SERPINA1,SERPINA6,SERPINA2	rs34362280	G	C	M	-1	-1	0.286147	0.0894445	0.229735	0.243944	0.425659	-0.0204936	0.0437413	0.639414	0.0809	0.0844	0.3378	+++	0	0.521	2	0.7706	.	0.425659	-0.014887	0.00911412	0.102386	0.0495	0.0368	0.1786	+-+	5.5	2.117	2	0.3469
14	94831028	14:94831028	37	SERPINA1,SERPINA6,SERPINA2	rs34362280	G	C	M+F	-1	-1	2.02642e-05	0.00203777	1.22e-06	0.0655858	0.425386	-0.0284282	0.0315335	0.36731	0.2264	0.0508	8.41e-06	+++	0	0.397	2	0.82	.	0.425386	-0.0137358	0.00644187	0.0329852	0.0659	0.025	0.008268	+++	38.2	3.236	2	0.1983
15	25430081	15:25430081	38	SNHG14,SNORD115	rs2714742	T	C	F	1	-1	0.0358764	0.157607	0.000257755	0.107507	0.0803148	-0.103077	0.0877666	0.240216	-0.3714	0.093	6.53e-05	-+-	42.6	3.484	2	0.1752	.	0.0803148	0.0280992	0.0167416	0.0932677	-0.0522	0.0543	0.3368	+--	0	1.195	2	0.5502
15	25430081	15:25430081	38	SNHG14,SNORD115	rs2714742	T	C	M	-1	-1	0.00288156	0.0212145	0.000501888	0.459642	0.0782048	0.0377929	0.0801412	0.637227	-0.4027	0.1242	0.001182	---	0	1.764	2	0.4139	.	0.0782048	0.0192699	0.0169869	0.256626	-0.1191	0.0576	0.03862	---	0	0.134	2	0.9352
15	25430081	15:25430081	38	SNHG14,SNORD115	rs2714742	T	C	M+F	1	-1	0.000189027	0.0129462	2.28e-07	0.135433	0.0792715	-0.0285287	0.0591648	0.62967	-0.3834	0.0744	2.58e-07	---	61.7	5.224	2	0.07337	.	0.0792715	0.0236048	0.0119241	0.047751	-0.0787	0.0394	0.04578	---	0	0.274	2	0.8718
15	39595347	15:39595347	39	LINC02915	rs62002283	A	G	F	0	1	0.000838585	0.00553253	1.38e-06	0.369517	0.127366	0.00218692	0.0674852	0.974148	-0.4172	0.1059	8.15e-05	---	0	0.477	2	0.7878	.	0.127366	-0.0211291	0.0136197	0.120816	-0.1657	0.0503	0.0009793	---	0	1.737	2	0.4195
15	39595347	15:39595347	39	LINC02915	rs62002283	A	G	M	-1	0	0.751206	0.255132	0.560447	0.913899	0.128652	-0.0277725	0.0655711	0.671895	0.0167	0.124	0.8931	-+-	0	0.311	2	0.8559	.	0.128652	0.00144141	0.0135208	0.9151	-0.0629	0.0549	0.2518	-++	19	2.47	2	0.2908
15	39595347	15:39595347	39	LINC02915	rs62002283	A	G	M+F	1	0	0.0108351	0.00499985	3.9e-05	0.587322	0.128002	-0.0130941	0.0470261	0.780672	-0.2502	0.0803	0.001825	---	0	0.021	2	0.9895	.	0.128002	-0.00970458	0.0095941	0.31177	-0.117	0.037	0.00155	---	0	0.903	2	0.6367
15	42152490	15:42152490	40	SPTBN5+PLA2G4B,JMJD7,MAPKBP1	rs8031483	C	T	F	1	0	0.0627984	0.031019	0.000810393	0.804835	0.0493184	-0.0810348	0.108324	0.454414	-0.4041	0.1357	0.0029	?+-	75.5	4.079	1	0.04341	.	0.0493184	-0.000580153	0.0210364	0.977998	-0.2096	0.0946	0.0267	?--	0	0.001	1	0.9763
15	42152490	15:42152490	40	SPTBN5+PLA2G4B,JMJD7,MAPKBP1	rs8031483	C	T	M	-1	1	0.00308894	0.0425006	0.00280172	0.287514	0.0481721	0.142644	0.0954961	0.13525	-0.5238	0.204	0.01025	?--	29.5	1.418	1	0.2337	.	0.0481721	-0.0109116	0.0212467	0.607554	-0.2338	0.1078	0.03009	?--	0	0.887	1	0.3464
15	42152490	15:42152490	40	SPTBN5+PLA2G4B,JMJD7,MAPKBP1	rs8031483	C	T	M+F	-1	0	0.000296141	0.00248829	2.1e-06	0.772953	0.0487516	0.0396498	0.0716404	0.579951	-0.4439	0.1128	8.26e-05	?+-	81.4	5.384	1	0.02032	.	0.0487516	-0.00572102	0.0149492	0.701943	-0.2243	0.0707	0.001503	?--	0	0.312	1	0.5766
16	854689	16:854689	41	GNG13,PRR25,CHTF18,MSLN,RPUSD1	rs1078903	G	C	F	-1	0	0.00119638	0.0127314	0.00062604	0.291828	0.270805	0.0799894	0.0497282	0.107719	-0.2035	0.072	0.004715	+--	77	8.706	2	0.01287	.	0.270805	0.00284699	0.0101419	0.778928	-0.0973	0.0389	0.01235	---	3.1	2.064	2	0.3563
16	854689	16:854689	41	GNG13,PRR25,CHTF18,MSLN,RPUSD1	rs1078903	G	C	M	-1	0	0.000374677	0.322492	0.00202133	0.301493	0.270687	0.0634087	0.0480413	0.186876	-0.3274	0.0988	0.0009188	---	84	12.537	2	0.001896	.	0.270687	-0.00733777	0.0101577	0.470056	-0.0498	0.0417	0.2328	+--	63.2	5.43	2	0.06622
16	854689	16:854689	41	GNG13,PRR25,CHTF18,MSLN,RPUSD1	rs1078903	G	C	M+F	-1	0	2.24141e-06	0.0166954	3.34e-06	0.132874	0.270747	0.0712668	0.0345519	0.0391507	-0.2489	0.0582	1.89e-05	---	89.5	19.11	2	7.08e-05	.	0.270747	-0.00229236	0.00717658	0.749406	-0.0724	0.0284	0.01075	---	51.1	4.086	2	0.1296
16	1073028	16:1073028	42	SOX8,CEROX1,LMF1,SSTR5	rs2432301	C	T	F	-1	0	0.00601458	0.015657	0.00115436	0.572872	0.189965	0.0593987	0.0562576	0.291045	-0.1916	0.072	0.007758	-+-	81.7	10.944	2	0.004202	.	0.189965	0.00289642	0.0115293	0.801642	-0.1012	0.0415	0.01477	-+-	69	6.46	2	0.03957
16	1073028	16:1073028	42	SOX8,CEROX1,LMF1,SSTR5	rs2432301	C	T	M	0	-1	0.0060215	0.102604	0.00183051	0.657901	0.188739	-0.00886753	0.0554422	0.872927	-0.3246	0.1007	0.001273	---	0	0.887	2	0.6418	.	0.188739	0.0109926	0.0115338	0.340552	-0.0631	0.0439	0.1504	---	0	0.682	2	0.7109
16	1073028	16:1073028	42	SOX8,CEROX1,LMF1,SSTR5	rs2432301	C	T	M+F	-1	0	0.000179339	0.00387276	3.8e-06	0.537491	0.189359	0.0245151	0.0394826	0.53466	-0.2399	0.0585	4.07e-05	---	78.5	9.307	2	0.009527	.	0.189359	0.00697249	0.00815371	0.392479	-0.0831	0.0301	0.005747	-+-	62.2	5.296	2	0.0708
17	77136678	17:77136678	43	RBFOX3	rs1795952	G	C	F	0	1	0.0327268	0.225532	0.00459695	0.38566	0.053513	-0.000843584	0.099719	0.99325	0.3325	0.1201	0.005622	+?+	0	0.918	1	0.338	.	0.053513	0.0308267	0.0201581	0.126203	0.1253	0.0753	0.09591	+?+	57.6	2.361	1	0.1244
17	77136678	17:77136678	43	RBFOX3	rs1795952	G	C	M	1	0	0.0237075	0.00223296	3.1e-05	0.732026	0.0551068	0.0886158	0.0988599	0.370051	0.5171	0.1616	0.001378	+?+	62	2.631	1	0.1048	.	0.0551068	-0.000394159	0.0197723	0.984095	0.2397	0.076	0.001602	+?+	89.6	9.588	1	0.001958
17	77136678	17:77136678	43	RBFOX3	rs1795952	G	C	M+F	1	1	0.00278859	0.00463633	7.31e-07	0.437803	0.054301	0.045081	0.0702135	0.520837	0.4012	0.0962	3.06e-05	+?+	64.7	2.834	1	0.09227	.	0.054301	0.0148931	0.0141125	0.291282	0.171	0.0533	0.001325	+?+	88.9	8.969	1	0.002746
17	80256428	17:80256428	44	CD7,SECTM1,TEX19,UTS2R	rs9898788	T	C	F	1	1	0.0138432	0.6962	1.23e-05	0.299572	0.0458329	-0.159822	0.115586	0.166751	-0.5655	0.1175	1.48e-06	-?-	10.1	1.112	1	0.2916	.	0.0458329	-0.013847	0.02163	0.522058	-0.0447	0.076	0.5565	+?-	0.3	1.003	1	0.3166
17	80256428	17:80256428	44	CD7,SECTM1,TEX19,UTS2R	rs9898788	T	C	M	-1	0	0.000628685	0.000312836	1.92e-06	0.659991	0.0452101	0.0772298	0.100862	0.443855	-0.5787	0.1632	0.0003917	+?-	86	7.143	1	0.007525	.	0.0452101	0.0091509	0.0217288	0.673652	-0.2827	0.078	0.0002888	-?-	0	0.215	1	0.6425
17	80256428	17:80256428	44	CD7,SECTM1,TEX19,UTS2R	rs9898788	T	C	M+F	1	0	7.53139e-06	0.00611846	1.37e-10	0.902822	0.0455249	-0.0313619	0.0759595	0.679697	-0.5764	0.0951	1.33e-09	-?-	83.8	6.17	1	0.01299	.	0.0455249	-0.00246381	0.0153269	0.872289	-0.1574	0.0544	0.003824	-?-	0	0.876	1	0.3492
17	80355363	17:80355363	45	OGFOD3	rs72634337	A	G	F	1	0	0.318488	0.00665468	0.00155176	0.229011	0.204971	-0.0822412	0.0571306	0.15	-0.1744	0.0726	0.01626	+--	49.2	3.933	2	0.1399	.	0.204971	0.00939113	0.01117	0.40049	-0.1054	0.0408	0.009793	---	37.3	3.192	2	0.2027
17	80355363	17:80355363	45	OGFOD3	rs72634337	A	G	M	-1	0	0.00702638	0.00403654	0.00108549	0.126764	0.205014	0.106595	0.0520681	0.0406369	-0.1859	0.0952	0.05094	-+-	71.9	7.113	2	0.02855	.	0.205014	-0.00462646	0.0112071	0.679743	-0.1349	0.0439	0.002101	---	56.8	4.629	2	0.09882
17	80355363	17:80355363	45	OGFOD3	rs72634337	A	G	M+F	-1	0	0.00428211	0.000107148	2.67e-06	0.837552	0.204992	0.0182623	0.0384456	0.634775	-0.1798	0.0577	0.00183	+--	78.3	9.232	2	0.009894	.	0.204992	0.00233849	0.00791153	0.76755	-0.1171	0.0298	8.76e-05	---	72.2	7.182	2	0.02757
18	70986258	18:70986258	46	LINC02864,LINC02582	rs6566715	G	A	F	1	0	0.0131128	0.0323151	8.87e-05	0.497251	0.051184	-0.134583	0.107771	0.21174	-0.6421	0.1739	0.0002215	?--	0	0.427	1	0.5135	.	0.051184	0.00325091	0.020491	0.873944	-0.2054	0.0953	0.03108	?--	0	0.061	1	0.8053
18	70986258	18:70986258	46	LINC02864,LINC02582	rs6566715	G	A	M	-1	1	0.00370243	0.451352	0.00764647	0.852746	0.0510335	0.0207548	0.0976242	0.83164	-0.7723	0.2552	0.002475	?--	0	0.23	1	0.6313	.	0.0510335	-0.0104366	0.02058	0.612069	-0.0945	0.1097	0.3888	?--	0	0.096	1	0.7568
18	70986258	18:70986258	46	LINC02864,LINC02582	rs6566715	G	A	M+F	1	0	9.02801e-05	0.0419858	1.22e-06	0.751965	0.0511096	-0.0515957	0.0723402	0.4757	-0.6808	0.1435	2.08e-06	?--	0	0.693	1	0.4051	.	0.0511096	-0.00352536	0.0145214	0.808184	-0.1521	0.0716	0.03357	?--	0	0.086	1	0.7688
18	76408119	18:76408119	47	SALL3,ATP9B	rs79810527	G	A	F	-1	0	0.000141945	0.0199584	6.41e-05	0.357203	0.233894	0.075511	0.0518999	0.145687	-0.2536	0.0692	0.0002477	+--	77	8.702	2	0.0129	.	0.233894	0.0031239	0.0106271	0.768791	-0.0887	0.038	0.01954	---	0	1.254	2	0.5341
18	76408119	18:76408119	47	SALL3,ATP9B	rs79810527	G	A	M	1	1	0.171076	0.370828	0.0471314	0.108252	0.237761	-0.0324758	0.0513087	0.526766	-0.1769	0.0922	0.05491	-+-	70.9	6.863	2	0.03234	.	0.237761	-0.0214977	0.010618	0.0429044	-0.0594	0.041	0.1476	-+-	0	0.765	2	0.6823
18	76408119	18:76408119	47	SALL3,ATP9B	rs79810527	G	A	M+F	-1	0	0.00014318	0.0297152	4.44e-06	0.391008	0.235806	0.0202076	0.0364835	0.579659	-0.2314	0.0552	2.8e-05	---	77	8.709	2	0.01285	.	0.235806	-0.00919919	0.00751182	0.220715	-0.0718	0.0278	0.009832	---	0	0.691	2	0.708
19	942660	19:942660	48	ARID3A	rs7258301	A	G	F	-1	1	5.51557e-05	0.114999	7.5e-07	0.730793	0.131728	0.0152239	0.0659087	0.817326	-0.4106	0.0825	6.57e-07	---	75.8	8.251	2	0.01615	.	0.131728	-0.0102342	0.013372	0.444066	-0.0871	0.0469	0.06346	-+-	20	2.499	2	0.2866
19	942660	19:942660	48	ARID3A	rs7258301	A	G	M	0	0	0.0793344	0.0294894	0.00463991	0.816147	0.132198	-0.00302925	0.0641288	0.962324	-0.2198	0.1056	0.0374	++-	76.6	8.557	2	0.01386	.	0.132198	-0.00949212	0.0133357	0.476599	-0.1213	0.0496	0.01457	---	24.4	2.646	2	0.2663
19	942660	19:942660	48	ARID3A	rs7258301	A	G	M+F	0	0	1.36604e-05	0.0111088	1.3e-08	0.621091	0.13196	0.00603729	0.0459621	0.895496	-0.3402	0.065	1.68e-07	---	88.4	17.223	2	0.000182	.	0.13196	-0.00979772	0.00944242	0.299443	-0.0994	0.034	0.003462	---	44.5	3.604	2	0.165
19	10490888	19:10490888	49	TYK2,ICAM3,RAVER1,CDC37,PDE4A	rs12720218	G	A	F	1	1	0.00373243	0.0688435	1.02e-06	0.13349	0.0784356	-0.106013	0.0872356	0.22427	-0.5111	0.1091	2.81e-06	---	0	1.832	2	0.4001	.	0.0784356	-0.0253721	0.0168271	0.131602	-0.1377	0.0594	0.02044	-+-	77.3	8.806	2	0.01224
19	10490888	19:10490888	49	TYK2,ICAM3,RAVER1,CDC37,PDE4A	rs12720218	G	A	M	-1	-1	0.000731397	0.00150056	0.00014267	0.024824	0.0782147	0.0929254	0.0775401	0.230755	-0.4714	0.148	0.001448	+--	76.5	8.515	2	0.01416	.	0.0782147	0.0402045	0.0167447	0.0163492	-0.1695	0.0639	0.007965	---	0	0.483	2	0.7856
19	10490888	19:10490888	49	TYK2,ICAM3,RAVER1,CDC37,PDE4A	rs12720218	G	A	M+F	0	0	1.19662e-06	0.000501165	1.01e-10	0.856494	0.0783264	0.00115376	0.0579452	0.984114	-0.5093	0.0877	6.31e-09	---	63.4	5.458	2	0.06529	.	0.0783264	0.00757873	0.0118632	0.522924	-0.149	0.0434	0.0005869	-+-	58.3	4.798	2	0.0908
19	10616403	19:10616403	50	KEAP1,S1PR5	rs62131895	T	C	F	-1	0	0.441977	0.064354	0.254183	0.427585	0.199813	-0.0589237	0.0572504	0.303372	0.0186	0.083	0.8224	--+	0	1.89	2	0.3887	.	0.199813	-0.00793975	0.0113027	0.482388	0.0743	0.043	0.08422	+++	0	1.075	2	0.5843
19	10616403	19:10616403	50	KEAP1,S1PR5	rs62131895	T	C	M	-1	0	3.3142e-05	0.0362613	3.33e-06	0.865118	0.198243	-0.0171587	0.0544722	0.752762	0.4555	0.1	5.18e-06	+++	0	1.646	2	0.4391	.	0.198243	0.00433211	0.0112912	0.701222	-0.0977	0.0474	0.03918	---	0	1.424	2	0.4907
19	10616403	19:10616403	50	KEAP1,S1PR5	rs62131895	T	C	M+F	-1	0	0.00275384	0.931382	0.019903	0.644365	0.199037	-0.0371057	0.0394653	0.347109	0.1875	0.0638	0.003284	+++	38.2	3.234	2	0.1985	.	0.199037	-0.0017684	0.00798726	0.824779	-0.0046	0.0319	0.8861	-++	0	0.029	2	0.9857
19	33364389	19:33364389	51	CEP89,SLC7A9,TDRD12,FAAP24,RHPN2	rs74646163	G	C	F	1	1	0.0336289	0.00209187	1.18e-05	0.40521	0.0706407	0.0677607	0.087428	0.438313	0.3825	0.1196	0.001387	+++	27.3	2.752	2	0.2526	.	0.0706407	0.0182528	0.0178997	0.307857	0.2355	0.0683	0.000563	+++	10.6	2.236	2	0.3269
19	33364389	19:33364389	51	CEP89,SLC7A9,TDRD12,FAAP24,RHPN2	rs74646163	G	C	M	1	1	0.0842634	0.313708	0.0185769	0.28401	0.0709025	0.0844635	0.0832243	0.310159	0.3989	0.162	0.01383	+++	19.4	2.48	2	0.2893	.	0.0709025	0.0201399	0.0178961	0.260429	0.0989	0.0761	0.1941	+++	0	0.166	2	0.9203
19	33364389	19:33364389	51	CEP89,SLC7A9,TDRD12,FAAP24,RHPN2	rs74646163	G	C	M+F	1	1	0.00710531	0.00374668	9.75e-07	0.123428	0.0707701	0.0763339	0.0602783	0.205385	0.3817	0.0961	7.18e-05	+++	39.1	3.283	2	0.1937	.	0.0707701	0.0191621	0.0126554	0.129988	0.1712	0.0509	0.0007669	+++	0	1.514	2	0.469
19	56056676	19:56056676	52	SBK3	rs595284	T	A	F	1	1	0.00246684	0.0136534	9.86e-07	0.610708	0.0730559	0.0355091	0.0886199	0.688648	0.4432	0.1014	1.25e-05	-++	79.1	9.551	2	0.008433	.	0.0730559	0.0155262	0.0176138	0.378057	0.1662	0.0585	0.004466	+++	0	0.535	2	0.7652
19	56056676	19:56056676	52	SBK3	rs595284	T	A	M	-1	0	0.3605	0.925746	0.717202	0.690472	0.0726738	-0.0269309	0.0835066	0.747074	0.1256	0.1444	0.3842	--+	57.4	4.689	2	0.09588	.	0.0726738	0.0137857	0.017669	0.435263	0.0074	0.0662	0.9104	--+	0	0.902	2	0.6369
19	56056676	19:56056676	52	SBK3	rs595284	T	A	M+F	0	1	0.00164264	0.0760381	3.4e-05	0.568837	0.0728669	0.00284329	0.0607712	0.962683	0.3267	0.083	8.35e-05	-++	82	11.137	2	0.003817	.	0.0728669	0.0146728	0.0124741	0.23949	0.0953	0.0437	0.02925	+++	0	1.224	2	0.5423
20	31144462	20:31144462	53	NOL4L	rs17357696	G	A	F	-1	0	3.65344e-06	0.459822	4.54e-07	0.925817	0.0572963	0.0352653	0.0948912	0.710161	-0.7152	0.1314	5.27e-08	-?-	20.3	1.255	1	0.2625	.	0.0572963	0.00239552	0.0194171	0.901813	-0.0563	0.077	0.4648	+?-	0	0.954	1	0.3286
20	31144462	20:31144462	53	NOL4L	rs17357696	G	A	M	0	0	0.323296	0.0342836	0.0401161	0.993071	0.0570479	-0.00206981	0.0932689	0.982295	-0.1821	0.1566	0.2448	+?-	85.7	7.009	1	0.008111	.	0.0570479	-0.00242794	0.0194303	0.900558	-0.1771	0.0802	0.02727	-?-	0	0.198	1	0.6562
20	31144462	20:31144462	53	NOL4L	rs17357696	G	A	M+F	-1	0	1.08269e-05	0.0547579	2.87e-07	0.980022	0.0571735	0.0161795	0.0665176	0.807823	-0.5141	0.1005	3.17e-07	-?-	87.4	7.929	1	0.004865	.	0.0571735	1.99e-05	0.0137349	0.998842	-0.1098	0.0555	0.04772	-?-	0	0.82	1	0.3652
20	60475488	20:60475488	54	CDH4	rs3827113	G	A	F	-1	-1	0.00295624	0.00297415	3.32e-05	0.417001	0.0498847	-0.0642278	0.101744	0.527863	0.3697	0.1047	0.0004146	--+	78.4	9.251	2	0.0098	.	0.0498847	-0.0231332	0.0208367	0.266905	0.1751	0.0634	0.005742	+++	0	0.218	2	0.8967
20	60475488	20:60475488	54	CDH4	rs3827113	G	A	M	1	0	0.53324	0.200363	0.0288322	0.259634	0.0499057	0.179936	0.107611	0.0945044	0.286	0.1319	0.03016	+-+	42.3	3.469	2	0.1765	.	0.0499057	0.00653012	0.0208932	0.754624	0.0953	0.0661	0.1493	+-+	59.8	4.973	2	0.08321
20	60475488	20:60475488	54	CDH4	rs3827113	G	A	M+F	1	0	0.011248	0.00458891	3.22e-06	0.599356	0.0498951	0.0577951	0.0738917	0.434121	0.3376	0.082	3.84e-05	+-+	83.6	12.168	2	0.002279	.	0.0498951	-0.00815437	0.0147554	0.580513	0.1277	0.0456	0.005103	+++	0	1.81	2	0.4046
20	62179332	20:62179332	55	SRMS,FNDC11	rs426028	G	A	F	1	0	0.0136026	0.429586	0.00206102	0.874299	0.0948804	-0.014056	0.0800587	0.860631	-0.3163	0.0927	0.0006437	-+-	68.2	6.29	2	0.04307	.	0.0948804	-0.0076715	0.0159434	0.630396	-0.0545	0.0571	0.3396	+--	0	1.527	2	0.4661
20	62179332	20:62179332	55	SRMS,FNDC11	rs426028	G	A	M	-1	0	0.0107864	0.0163991	0.000773042	0.92878	0.0959271	0.027645	0.0751893	0.713118	-0.3482	0.1268	0.006044	-+-	73.6	7.57	2	0.02271	.	0.0959271	-0.00184371	0.0158694	0.90751	-0.1559	0.0622	0.01216	---	0	1.802	2	0.4061
20	62179332	20:62179332	55	SRMS,FNDC11	rs426028	G	A	M+F	0	0	0.000298423	0.0408296	4.83e-06	0.901293	0.0953979	0.00777324	0.0548031	0.887207	-0.3273	0.0747	1.18e-05	-+-	84.8	13.116	2	0.001419	.	0.0953979	-0.00487029	0.0112468	0.664987	-0.0936	0.0419	0.02555	---	0	1.47	2	0.4794
22	19982478	22:19982478	56	ARVCF,COMT,TANGO2	rs1210744	G	A	F	-1	0	1.5254e-05	0.04888	0.000224489	0.0567702	0.0515212	0.231776	0.0922536	0.011992	-0.4035	0.1143	0.0004148	-+-	72.8	7.364	2	0.02518	.	0.0515212	0.00393363	0.0203764	0.846921	-0.134	0.067	0.04557	---	0	1.82	2	0.4025
22	19982478	22:19982478	56	ARVCF,COMT,TANGO2	rs1210744	G	A	M	1	1	0.00851277	0.136804	0.000744496	0.391555	0.0514152	-0.022975	0.0999821	0.818254	-0.5299	0.1647	0.001296	+--	64.8	5.677	2	0.05851	.	0.0514152	-0.0289423	0.0204348	0.156682	-0.1456	0.0757	0.0544	---	0	0.012	2	0.9942
22	19982478	22:19982478	56	ARVCF,COMT,TANGO2	rs1210744	G	A	M+F	-1	1	1.27477e-06	0.024462	2.54e-07	0.180159	0.0514688	0.107761	0.067791	0.111924	-0.4532	0.0939	1.39e-06	---	81.3	10.715	2	0.004713	.	0.0514688	-0.0124188	0.0144309	0.389475	-0.1295	0.05	0.009567	---	0	0.816	2	0.665
22	47062894	22:47062894	57	GRAMD4	rs6008947	G	T	F	1	0	0.012178	0.476447	0.000237033	0.393599	0.200178	-0.0696429	0.0571291	0.222827	-0.309	0.0765	5.4e-05	-+-	90.8	21.753	2	1.89e-05	.	0.200178	-0.00623667	0.011265	0.579832	-0.0361	0.0404	0.3716	+--	66.1	5.899	2	0.05236
22	47062894	22:47062894	57	GRAMD4	rs6008947	G	T	M	1	0	0.222632	0.0135214	0.00290919	0.444259	0.198388	-0.0603355	0.0552823	0.275093	-0.1999	0.1002	0.04605	-+-	58.9	4.863	2	0.0879	.	0.198388	-0.00653131	0.0113214	0.564007	-0.1185	0.0439	0.006987	---	35.6	3.105	2	0.2117
22	47062894	22:47062894	57	GRAMD4	rs6008947	G	T	M+F	1	0	0.00451387	0.033542	2.15e-06	0.178852	0.199293	-0.0648472	0.0397278	0.102619	-0.2711	0.0608	8.16e-06	-+-	92.2	25.671	2	2.67e-06	.	0.199293	-0.00642959	0.00798551	0.420729	-0.0718	0.0297	0.01564	+--	73.2	7.46	2	0.02399
22	47771805	22:47771805	58	LOC339685	rs470122	G	A	F	1	0	0.0323679	0.00955586	0.000211474	0.908204	0.189808	-0.0220832	0.0579327	0.703065	-0.219	0.0715	0.002195	---	0	1.273	2	0.5291	.	0.189808	0.00207094	0.0115904	0.858191	-0.1066	0.0403	0.008068	---	0	1.558	2	0.4588
22	47771805	22:47771805	58	LOC339685	rs470122	G	A	M	1	0	0.077507	0.0974853	0.00454551	0.244329	0.188894	-0.0815903	0.0571395	0.153317	-0.2817	0.0979	0.004024	+--	75.3	8.092	2	0.01749	.	0.188894	0.00921773	0.0116276	0.427926	-0.0654	0.0435	0.1323	---	0	1.288	2	0.5252
22	47771805	22:47771805	58	LOC339685	rs470122	G	A	M+F	1	0	0.00585649	0.0030881	1.31e-06	0.325016	0.189356	-0.0523764	0.0406798	0.197911	-0.2467	0.0576	1.87e-05	---	0	1.121	2	0.5709	.	0.189356	0.00561644	0.0082084	0.49383	-0.0847	0.0294	0.004018	---	0	1.065	2	0.5871
22	50987843	22:50987843	59	KLHDC7B	rs61746062	C	T	F	1	0	0.314665	0.124133	0.00282847	0.118202	0.0932224	-0.181257	0.0828441	0.0286749	-0.3155	0.1047	0.002587	-+-	73.3	7.477	2	0.02379	.	0.0932224	0.00231331	0.0154687	0.881121	-0.0888	0.0572	0.1205	---	0	0.244	2	0.8853
22	50987843	22:50987843	59	KLHDC7B	rs61746062	C	T	M	-1	0	0.00110368	0.0149266	0.000109171	0.746381	0.0930109	0.0479232	0.0727879	0.510284	-0.4823	0.1453	0.0009062	---	14.6	2.341	2	0.3102	.	0.0930109	-0.00510034	0.0154961	0.742053	-0.1583	0.061	0.009515	-+-	35.8	3.114	2	0.2108
22	50987843	22:50987843	59	KLHDC7B	rs61746062	C	T	M+F	1	0	0.00165534	0.00717199	8.86e-07	0.619399	0.0931178	-0.0570461	0.0546556	0.296607	-0.3747	0.0849	1.02e-05	-+-	78.7	9.386	2	0.00916	.	0.0931178	-0.00137945	0.0109478	0.89973	-0.1173	0.0417	0.004883	---	0	1.71	2	0.4253
22	51006988	22:51006988	60	CPT1B,CHKB	rs5770905	T	C	F	1	1	0.813839	0.0148354	0.00343376	0.114169	0.164402	-0.0937859	0.0625862	0.134002	-0.1165	0.0734	0.1123	++-	84.1	12.609	2	0.001828	.	0.164402	-0.0163848	0.0122323	0.180416	-0.1239	0.0424	0.003453	---	53.6	4.306	2	0.1161
22	51006988	22:51006988	60	CPT1B,CHKB	rs5770905	T	C	M	0	1	0.00102134	0.162559	0.000133741	0.217031	0.164878	0.0037086	0.0583669	0.949337	-0.3949	0.1064	0.0002065	---	0	0.25	2	0.8826	.	0.164878	-0.0230116	0.0121798	0.0588484	-0.0896	0.0461	0.05206	---	51.7	4.137	2	0.1264
22	51006988	22:51006988	60	CPT1B,CHKB	rs5770905	T	C	M+F	1	1	0.0201923	0.00822258	4.64e-06	0.0440493	0.164638	-0.0421997	0.0426832	0.322824	-0.2138	0.0603	0.0003884	-+-	80.4	10.215	2	0.006051	.	0.164638	-0.0196026	0.00863122	0.0231394	-0.1049	0.0311	0.0007446	---	67.4	6.137	2	0.0465

## Sheet: Notes
Abbreviation	Meaning
AD	= Alzheimer's Disease
PA	= Physical Activity
ARIC	= the Atherosclerosis Risk in Communities study
CHS	= Cardiovascular Health Study
FHS	= Framingham Heart Study parental and offspring cohorts
UKB	= UK Biobank
PLEIO	= pleiotropic association
US META	= univariate meta-analysis across the US cohorts
P-fisher	= p-value of pleiotropic associations
P-Wald_UKvsUS	= p-value from the Wald test on significant difference of the effects in UK vs US meta sample
REPLICATION	= replication of the sign-directions of the associations in the UKB vs US meta sample [1 = the same sign-directions, -1 = opposite sign-directions, 0 = uncertain]
CHR	= chromosome
POSITION	= position of SNP
CHR:POS	= chromosome:position of SNP
#LOCUS	= numerate genetic loci
GENE	= genes in the region closest to the selected SNP
rsID	= rsID of Single nucleotide polymorphism
REF	= reference allele
EA	= effect [alternative] allele
SEX	= sex [M=males, F = females, M+F = males and females combined]
EAF	= Effect Allele Frequency
Direction	= Positice (+) or negative (-) direction of the effect sizes in corresponding cohort in the following order: ARIC, CHS, FHS. "?" means missing value.
BETA	= Effect size of the association.
SE	= Standard Error of the association.
P	= p-value of the association.
